# Supplementary material for: BRAF Modulates Lipid Use and Accumulation
Source: Cancers (Basel). 2022 Apr 23;14(9):2110. doi: 10.3390/cancers14092110 (PMC9105200; doi:10.3390/cancers14092110)
Supplement: Supplementary file 1 [file cancers-14-02110-s001.zip]

Archive with 10 entries (9 files):
- Figure S1.jpg
- Figure S2.jpg
- Figure S3.jpg
- Figure S4.jpg
- Original blots of Figure S1/
- Original blots of Figure S1/uncropped pBRAF.png
- Original blots of Figure S1/uncropped tBRAF.png
- Supplemental Table S1.xlsx
- Supplemental Table S2.pdf
- Supplemental Table S3.xlsx
