# Supplementary material for: BRAF Modulates Lipid Use and Accumulation
Source: Cancers (Basel). 2022 Apr 23;14(9):2110. doi: 10.3390/cancers14092110 (PMC9105200; doi:10.3390/cancers14092110)
Supplement: Supplementary file 1 [file cancers-14-02110-s001.zip › Supplemental Table S1.xlsx]

## Sheet: Intracellular Metabolites
							Parental			Vector			BRAF WT			BRAF V600E												Medians				Parental v. Vector		Parental v. BRAF WT		Parental v. BRAF V600E
N.	compound	CmpdID	Pathway	parent	medRt	Polarity	C1	C2	C3	C4	C5	C6	C7	C8	C9	C10	C11	C12	Techmix01	Techmix02	Techmix03	blank01	blank02	blank03	Mean	SD	%CV	Parental	Vector	BRAF WT	BRAF V600E	fold Δ	p-value	fold Δ	p-value	fold Δ	p-value
1	L-alanine	C00041	Amino acids	90.0556	0.657525	5+	9820703	9836552	11246030	11084500	10257140	13254310	4931564	4294104	5136366	6194078	5495404	5057860	6150808	5999756	6985270	28578.5	144860	128571	6.37861e+06	433382	0.067943	9836552	11084500	4931564	5495404	1.12687	0.29028	0.501351	0.000504578	0.558672	0.00121611
2	L-arginine	C00062	Amino acids	175.119	0.6326	5+	1828888	1657510	1891956	1691526	1909604	1456900	1060815	1335708	1529009	1500376	1654560	1655406	1463736	1462464	1480485	23948	173146	113245	1468895	8211.8	0.00559046	1828888	1691526	1335708	1654560	0.924893	0.511351	0.730339	0.0339026	0.904681	0.095035
3	L-asparagine	C00152	Amino acids	133.06	0.652264	5+	506711	415690	437322	390049	405456	411018	598105	333273	332277	417099	520147	398823	229590	364568	365989	6090.78	3107.34	4396.04	320049	63966.7	0.199865	437322	405456	333273	417099	0.927134	0.143991	0.762078	0.746923	0.953758	0.874095
4	L-aspartate	C00049	Amino acids	134.045	0.661525	5+	6469544	6252860	6398418	7892424	9855164	9083077	7004572	7133018	6578042	5272100	4612572	4110967	5024260	6759880	6519472	23456.4	25999.8	38491	6101204	767813	0.125846	6398418	9083077	7004572	4612572	1.41958	0.011041	1.09473	0.0414534	0.720893	0.00753217
5	L-cysteine	C00097	Amino acids	122.027	0.668267	5+	848265	705360	1075175	767250	955772	997636	1545432	773954	1113999	2057160	2090988	1801367	1150460	1372388	1578677	0	0	0	1367175	174858	0.127897	848265	955772	1113999	2057160	1.12674	0.823896	1.31327	0.340066	2.42514	0.00143195
6	L-glutamate	C00025	Amino acids	148.06	0.659547	5+	77659810	75492860	84117050	76511660	79876510	91737770	62561340	54710880	60121680	84478140	80404540	65447420	54681410	72495070	74185960	127101	196420	208554	6.71208e+07	8.82303e+06	0.13145	77659810	79876510	60121680	80404540	1.02854	0.531852	0.774167	0.00456429	1.03534	0.733641
7	L-glutamine	C00064	Amino acids	147.076	0.657122	5+	9282408	8336612	10690180	9107153	11310930	12202920	2774334	2726951	4321570	5443232	5127508	5280030	4225314	5872392	6219012	217928	221809	150012	5438906	869728	0.159909	9282408	11310930	2774334	5280030	1.21853	0.278179	0.298881	0.00202021	0.568821	0.00383504
8	glycine	C00037	Amino acids	76.0401	0.657225	5+	3698296	3616016	3731942	3617272	3000095	3804227	2292525	1891874	1986553	2212790	2080431	2084685	1730759	2311554	2520310	24078.4	776588	901357	2187541	334048	0.152705	3698296	3617272	1986553	2084685	0.978092	0.443927	0.537154	0.000206516	0.563688	9.57301e-06
9	L-histidine	C00135	Amino acids	156.077	0.622353	5+	513896	466702	556420	540010	635108	461577	547963	647508	620635	679219	754465	572305	450736	455655	468179	23370.1	76627.1	66678.6	458190	7343.1	0.0160263	513896	540010	620635	679219	1.05081	0.587883	1.2077	0.0777626	1.3217	0.0566333
10	L-leucine	C00123	Amino acids	132.102	0.679261	5+	24880690	28436280	34267370	40937160	36233000	26643430	32478740	36197950	43185550	35236780	44007100	43218880	26751480	39262640	37133690	380342	2957602	2314747	3.43826e+07	5.46557e+06	0.158963	28436280	36233000	36197950	43218880	1.27418	0.341634	1.27295	0.123859	1.51985	0.0411847
11	L-lysine	C00047	Amino acids	147.113	0.611411	5+	2439693	1705734	1865863	1971831	2221605	1818983	1774315	1700982	2178037	1807860	2381994	2120466	1375756	1780606	2091445	24274	141402	114674	1749269	293018	0.167509	1865863	1971831	1774315	2120466	1.05679	0.998879	0.950935	0.67882	1.13645	0.737899
12	L-methionine	C00073	Amino acids	150.058	0.678806	5+	3149528	3608292	4274470	5209386	4799672	3544230	4455520	4647700	5500260	4486114	5625442	5837328	3297260	4975376	4755166	36566.3	147886	131335	4.3426e+06	744614	0.171467	3608292	4799672	4647700	5625442	1.33018	0.232644	1.28806	0.060088	1.55903	0.0368466
13	L-phenylalanine	C00079	Amino acids	166.086	0.680628	5+	5273984	6239550	6916426	8099980	7408050	5238394	5803998	6737840	8324966	6540256	9727469	8138050	5321331	7901688	8508913	73895.7	353334	317245	7.24398e+06	1.38193e+06	0.19077	6239550	7408050	6737840	8138050	1.18727	0.476897	1.07986	0.40661	1.30427	0.126919
14	L-proline	C00148	Amino acids	116.071	0.673672	5+	54896990	53077470	65803140	53142320	55162770	42221240	21821120	27171930	30227320	43640560	45810320	40149370	35402370	44845350	49542760	73324.7	243145	282414	4.32635e+07	5.88016e+06	0.135915	54896990	53142320	27171930	43640560	0.968037	0.242194	0.494962	0.00251564	0.794954	0.0267076
15	L-serine	C00065	Amino acids	106.05	0.655589	5+	1385740	1364711	1488781	1299103	1320000	1577763	1592846	1158033	1135280	1502736	1446127	1382085	928850	962099	1110433	53486.9	45222.9	62652.4	1.00046e+06	78938	0.0789017	1385740	1320000	1158033	1446127	0.95256	0.891801	0.835678	0.486613	1.04358	0.586855
16	L-threonine	C00188	Amino acids	120.066	0.658908	5+	7749060	7857516	9442937	9414795	9316954	11614880	7407084	6276626	6609738	7245786	7121824	6170804	5640606	6711262	7672512	102211	159590	174584	6.67479e+06	829923	0.124337	7857516	9414795	6609738	7121824	1.19819	0.130051	0.841199	0.0689942	0.906371	0.0798834
17	L-tryptophan	C00078	Amino acids	205.097	1.71871	5+	1290856	1321000	2044906	1843985	1989828	1630092	1663084	1819712	2390703	1865973	2517766	2669264	1725054	2115415	2198722	0	21941.4	22900.8	2.01306e+06	206474	0.102567	1321000	1843985	1819712	2517766	1.3959	0.37175	1.37753	0.287822	1.90595	0.0836988
18	L-tyrosine	C00082	Amino acids	182.081	0.678503	5+	5180321	5539112	6151746	8587613	7478290	5780124	6542618	7093692	8391272	6659032	8097152	8452304	5092968	7712350	6920680	88324.3	233484	272230	6.57533e+06	1.09689e+06	0.166818	5539112	7478290	7093692	8097152	1.35009	0.127448	1.28066	0.0495295	1.46181	0.0267223
19	L-valine	C00183	Amino acids	118.087	0.678486	5+	12363400	14704190	16172090	20797190	18209400	14213500	17087610	20192260	20958550	18573250	22915520	22443280	13064420	19115950	20299690	193514	1442905	1265270	1.74934e+07	3.1688e+06	0.181143	14704190	18209400	20192260	22443280	1.23838	0.207183	1.37323	0.0368406	1.52632	0.017487
20	ATP	C00002	Nucleotides	505.989	0.592114	5-	316940	939024	846861	1395996	1758161	1767180	1482505	1812186	2221669	1185968	1092387	643752	33503.5	1259020	1088724	0	203.709	98969.7	793749	542052	0.682901	846861	1758161	1812186	1092387	2.07609	0.0148575	2.13989	0.0169187	1.28992	0.346304
21	ADP	C00008	Nucleotides	426.023	0.598369	5-	1132047	1374542	1592719	1905036	1951730	1639337	726045	971026	958106	980660	939894	694201	1116149	1696158	1281672	8990.55	5465.53	9350.68	1.36466e+06	243951	0.178763	1374542	1905036	958106	939894	1.38594	0.0475923	0.697036	0.0360492	0.683787	0.0367013
22	AMP	C00020	Nucleotides	348.07	0.678605	5+	2880044	3124264	4568797	1772022	1641462	1265274	149611	145166	264428	245544	278952	390461	676636	1631923	1923454	1997.84	3830.34	7383.25	1.41067e+06	532512	0.377488	3124264	1641462	149611	278952	0.525392	0.0231121	0.0478869	0.00321203	0.0892855	0.00367957
23	dAMP	C00360	Nucleotides	332.077	0.680921	5+	68475.8	69161	88950	91796.9	61799.6	48239.7	71206.3	47850.2	92423.8	66253.6	70560.9	55529.2	50800.5	82439.3	80784.9	0	0	0	71341.6	14540.4	0.203814	69161	61799.6	71206.3	66253.6	0.893561	0.600153	1.02957	0.74618	0.957961	0.229902
24	Adenosine	C00212	Nucleotides	268.103	0.677543	5+	144684	211207	167244	123747	103755	80226.2	4316354	4580628	6542734	14192650	13142360	9757469	2551079	4315938	4899928	7577.49	0	13755.8	3922315	998491	0.254567	167244	103755	4580628	13142360	0.620378	0.0365451	27.3888	0.00210316	78.5818	0.000805843
25	Adenine	C00147	Nucleotides	134.046	0.678694	5-	71217.4	68353.8	43377.9	44093	41086.2	45981.5	362643	250660	190351	311972	217061	307402	108679	179321	168255	17879	6941.73	7367.43	152085	31023.2	0.203986	68353.8	44093	250660	307402	0.64507	0.12616	3.6671	0.0156363	4.49722	0.00247464
26	GTP	C00044	Nucleotides	521.983	0.592094	5-	17738.2	42726.1	70683.7	130182	192893	190786	265291	330920	362762	175868	230308	121400	12899.4	211420	126819	0	0	8889.71	117046	81339.7	0.694938	42726.1	190786	330920	175868	4.46532	0.00760564	7.74513	0.00105704	4.11618	0.0194406
27	GDP	C00035	Nucleotides	442.017	0.588975	5-	100331	119687	140377	213094	266254	223589	144128	197598	254007	197138	207817	165483	122838	206547	191582	5887.95	13682.4	4141.36	173656	36449.4	0.209894	119687	223589	197598	197138	1.86811	0.00461148	1.65096	0.0808406	1.64711	0.0151656
28	GMP	C00144	Nucleotides	364.065	0.837585	5+	360716	407179	534392	267267	316062	190945	17464.9	18627.4	18129.5	34543.4	38598.4	53922.3	108782	217154	190490	0	0	0	172142	46106	0.267837	407179	267267	18129.5	38598.4	0.656387	0.0500314	0.0445247	0.00131514	0.0947947	0.00169248
29	dGMP	C00362	Nucleotides	346.057	0.650431	5-	1482387	1400486	2162665	977442	1735068	1730258	141409	175467	125344	284859	273708	326792	176060	1335824	2133085	2135.29	2046.56	1220.26	1.21499e+06	803508	0.661329	1482387	1730258	141409	284859	1.16721	0.595547	0.0953928	0.00316929	0.192162	0.00460001
30	Guanosine	C00387	Nucleotides	282.085	0.676497	5-	487.087	637.121	0	0	0	483.248	31686.8	23946.9	41974.1	81751.9	93503.9	142530	17834.6	38154.1	36744.9	0	2004.32	0	30911.2	9264.41	0.29971	487.087	0	31686.8	93503.9	0	0.442374	65.0536	0.00353439	191.965	0.00476973
31	Guanine	C00242	Nucleotides	152.057	0.676675	5+	532002	456566	425316	151310	154426	105948	2113191	1384733	2373632	3339979	6078840	7084370	1409741	2114377	2399410	8839.9	4872.82	5491.03	1.97451e+06	415959	0.210665	456566	151310	2113191	6078840	0.33141	0.000697658	4.62845	0.00753034	13.3143	0.0108751
32	CMP	C00055	Nucleotides	322.045	0.607779	5-	96858.5	112002	152430	74660.6	94752.5	85282.6	5338.15	12864.5	4518.74	13803.7	11181.4	17385.7	92907.3	49846.5	55298.6	0	0	163.989	66017.5	19143.8	0.289981	112002	85282.6	5338.15	13803.7	0.761436	0.113236	0.0476611	0.00255555	0.123245	0.0031112
33	Cytidine	C00475	Nucleotides	242.08	0.642603	5-	30357	35397	38389.1	57626.7	71371.4	94475.1	42678.5	49103.2	76198.4	125642	151006	149050	8759.89	177706	319439	0	0	0	168635	126996	0.753083	35397	71371.4	49103.2	149050	2.01632	0.022458	1.38721	0.113526	4.21082	0.000225437
34	Cytosine	C00380	Nucleotides	112.051	0.680214	5+	93270.9	118892	145806	98221.2	128682	109797	127265	106998	300541	546308	563325	380210	138936	221053	255157	3696.43	9561.85	9458.47	205049	48777.9	0.237884	118892	109797	127265	546308	0.923499	0.707272	1.07042	0.404198	4.59498	0.0033372
35	UTP	C00075	Nucleotides	482.962	0.574732	5-	184941	230979	232795	441131	744383	696711	763316	897415	766806	509326	561559	442665	116501	576425	418493	0	0	672780	370473	190809	0.515041	230979	696711	766806	509326	3.01634	0.0125656	3.31981	0.000223959	2.20508	0.00158747
36	UDP	C00015	Nucleotides	402.995	0.571514	5-	248558	290781	287095	540083	847893	772490	480174	629327	632262	531970	463424	486469	321658	567103	448932	21505.6	86703.6	142248	445898	100225	0.224772	287095	772490	629327	486469	2.69071	0.00896841	2.19205	0.00421236	1.69445	0.000839884
37	UMP	C00105	Nucleotides	323.029	0.624186	5-	1105984	1264498	1844019	1016605	839640	1026186	63793.8	79800.4	165212	266672	136771	234926	721902	568209	578568	838.277	603.032	1044.34	622893	70137.4	0.112599	1264498	1016605	79800.4	234926	0.803959	0.128613	0.0631084	0.00454203	0.185786	0.00636044
38	Uracil	C00106	Nucleotides	111.019	0.679325	5-	151891	108433	73593.6	64207.7	70748.9	69618.6	108324	60393.7	107872	199117	254331	558135	89376.1	225020	187970	23817.3	14277.9	6411.86	167455	57244.9	0.341851	108433	69618.6	107872	254331	0.642042	0.130821	0.994828	0.52784	2.34551	0.118339
39	IMP	C00130	Nucleotides	349.054	0.842776	5+	380962	462324	557434	561590	587522	403348	69709.4	79541.9	96045.6	275494	415022	420001	229111	480863	521565	0	0	0	410513	129342	0.315074	462324	561590	79541.9	415022	1.21471	0.546623	0.172048	0.00171812	0.897686	0.236895
40	Inosine	C00294	Nucleotides	267.074	0.668606	5-	6050.96	8812.56	3936.09	4215.81	5037.45	4145.9	141496	113450	208167	417823	446066	693180	89691.2	176284	171338	0	152.323	0	145771	39706	0.272385	6050.96	4215.81	141496	446066	0.696718	0.279566	23.384	0.00622983	73.7181	0.00422744
41	Hypoxanthine	C00262	Nucleotides	135.03	0.671817	5-	13477.4	10045.1	8919.1	4637.13	3189.85	3160.93	366595	219255	256663	371226	421497	959767	123851	289019	216004	0	1335.7	264.81	209624	67580.2	0.322387	10045.1	3189.85	256663	421497	0.317554	0.00795656	25.5512	0.00364567	41.9606	0.0382599
42	Xanthine	C00385	Nucleotides	153.041	0.678147	5+	127359	128405	128763	6395.05	143570	115903	1246758	1176844	1208854	1618648	2197961	2671937	699276	1238368	1091469	255.077	0	0	1.0097e+06	227551	0.225364	128405	115903	1208854	2197961	0.902635	0.398469	9.41438	7.26991e-07	17.1174	0.00261008
43	5-Hydroxyisourate	C11821	Nucleotides	185.032	0.656724	5+	615020	409541	585980	376573	599647	627965	101269	87705.2	153996	271613	224513	177887	105488	218666	203602	2989.26	0	0	175918	50180.2	0.285247	585980	599647	101269	224513	1.02332	0.984451	0.172819	0.00328829	0.383142	0.0109838
44	5-6-Dihydrothymine	C00906	Nucleotides	129.066	0.664794	5+	1603233	1373939	1695628	1488701	1632546	1748275	706037	620495	937443	1052392	976232	835708	1110439	1149171	1229454	5433.46	20005.3	19196.4	1.16302e+06	49564.9	0.0426173	1603233	1632546	706037	976232	1.01828	0.61826	0.440383	0.00396146	0.608915	0.0062866
45	Nicotinamide	C00153	Nucleotides	123.055	0.677814	5+	1862898	2023907	2282866	2231708	2015568	1823411	3870441	3598572	3757300	9054159	11875020	11882080	4251486	5961794	5823412	81096.1	339962	351463	5345564	775690	0.145109	2023907	2015568	3757300	11875020	0.99588	0.855499	1.85646	0.000317551	5.86737	0.000727394
46	Adenylosuccinic acid	C03794	Nucleotides	462.067	0.560567	5-	94349.4	88211.9	108190	59440.8	103111	57509.8	1831.08	2420.65	8388.79	10995.6	10120.6	17699.7	43473.7	53872	39196.7	0	0	0	45514.1	6162.44	0.135396	94349.4	59440.8	2420.65	10995.6	0.630008	0.215252	0.0256562	0.000121715	0.116542	0.000191814
47	UDP-glucose	C00029	Nucleotides	565.048	0.566131	5-	440366	370435	444260	509928	671979	556192	312547	297842	346182	424378	440683	417807	405530	433989	330397	4464.95	1230.85	0	389972	43698.9	0.112056	440366	556192	312547	424378	1.26302	0.0402991	0.709743	0.0235322	0.963692	0.728922
48	Flavin mononucleotide	C00061	Nucleotides	455.102	0.660309	5-	9760.15	16930.7	15357.1	22649.5	11814.2	16746.9	11116	13773.3	40380.4	20261.5	24448.9	23532.5	32309.5	19506.2	13582	0	0	0	21799.2	7815.5	0.358522	15357.1	16746.9	13773.3	23532.5	1.09049	0.468084	0.896869	0.464987	1.53235	0.0256966
49	NADPH	C00005	Nucleotides	744.082	0.569679	5-	9621.31	16373.5	20931.1	39494.7	56800.6	47043.3	5087.51	6821.53	9872.19	7824.05	4326.83	3571.64	1185.15	24647.1	14489.5	0	0	262.865	13440.6	9606.97	0.714773	16373.5	47043.3	6821.53	4326.83	2.87314	0.00582793	0.416621	0.078739	0.264258	0.0423537
50	NAD+	C00003	Nucleotides	664.115	0.673223	5+	543340	676308	809625	866708	820594	544628	511030	544906	476421	659642	596239	522295	383939	698468	552824	4358.15	0	0	545077	128523	0.235788	676308	820594	511030	596239	1.21334	0.621832	0.755616	0.105202	0.881608	0.388081
51	NADH	C00004	Nucleotides	664.116	0.640856	5-	23158.3	53435.9	52857.3	56427.9	57905.5	55137.1	27934.9	42257.2	40175.8	86680.2	69036.6	89595.6	8215.5	59250.1	97678.4	0	0	0	55048	36643.8	0.665669	52857.3	56427.9	40175.8	86680.2	1.06755	0.254272	0.76008	0.59246	1.63989	0.0313719
52	Phosphate	C00009	Phosphates	96.9682	0.6173	5-	12729000	13454300	15866730	18538810	8288592	16685840	6156732	10187850	4.95614e+06	7173302	7387956	8442825	23855390	7736298	7605046	116567	40369.4	56379.1	13065578	7.62974e+06	0.583957	13454300	16685840	6156732	7387956	1.24019	0.889424	0.457603	0.0199587	0.549115	0.00347149
53	Diphosphate	C00013	Phosphates	176.935	0.611388	5-	2001133	2844830	3268631	2258492	1918792	3537995	2639440	2585579	3698493	4898814	3378143	4045788	4909306	4470924	3524028	0	0	7821.63	4.30142e+06	578099	0.134397	2844830	2258492	2639440	4045788	0.793893	0.839981	0.927802	0.631239	1.42215	0.0717592
54	D-Glucose	C00031	Glycolysis	179.055	0.65398	5-	665356	718769	1459970	1275745	1210568	1875506	1551733	1580669	2384798	1774485	1900867	2007649	884482	2028177	3090514	3045.42	2436.95	286.559	2.00106e+06	900813	0.450168	718769	1275745	1580669	1900867	1.7749	0.202753	2.19913	0.0760733	2.64462	0.0233952
55	D-Fructose 1-6-bisphosphate	C00354	Glycolysis	338.989	0.567438	5-	158372	190838	261092	274972	346370	460303	1113406	971361	792319	528505	539500	666675	366006	483441	377293	105881	34926.5	8057.14	408913	52900.2	0.129368	190838	346370	971361	539500	1.815	0.0641014	5.08998	0.00150634	2.82701	0.00221808
56	D-Glyceraldehyde 3-phosphate/Glycerone phosphate	C00118	Glycolysis	168.989	0.59962	5-	75883.2	107287	85464.3	111922	88445.8	159746	426488	389502	586194	208833	212499	296651	301558	261413	172448	28353	5667.55	4701.95	245140	53950.2	0.220079	85464.3	111922	426488	212499	1.30958	0.25459	4.99025	0.00346662	2.48641	0.0076617
57	1-3-Bisphosphoglycerate	C00236	Glycolysis	264.952	0.570818	5-	82631	67691.4	43919.6	65817.3	105184	81772.8	43347.2	61227.4	74302.9	56686.5	44708.9	57651.9	25099.4	82603.7	72684.1	0	0	75090.5	60129	25098.6	0.417412	67691.4	81772.8	61227.4	56686.5	1.20802	0.291075	0.904508	0.740167	0.837426	0.384173
58	Phosphoenolpyruvate	C00074	Glycolysis	166.974	0.577658	5-	32751.2	49830.2	44033.2	56724.6	68490.8	78255.1	97436.4	112406	160919	97202.2	112363	352269	327158	123554	83034.7	775.24	225.188	2481.99	177916	106819	0.600391	44033.2	68490.8	112406	112363	1.55543	0.0327379	2.55276	0.0147418	2.55177	0.154499
59	Pyruvate	C00022	Glycolysis	87.0073	0.640907	5-	134931	179588	128783	239257	218292	156220	135053	142786	287581	321570	257984	114030	196707	229166	182175	0	32497	15550.7	202683	19643.9	0.0969193	134931	218292	142786	257984	1.6178	0.127588	1.05821	0.478466	1.91196	0.258836
60	Lactate	C01432	Glycolysis	89.023	0.630993	5-	7676182	11687840	10290630	11898620	7531916	10619530	4792244	4835634	11041150	12760420	8259722	10065520	11217200	12218460	8056508	0	639538	278675	1.04974e+07	1.77371e+06	0.168967	10290630	10619530	4835634	10065520	1.03196	0.943576	0.469907	0.277625	0.978125	0.799616
61	Maltose	C00208	Other sugars	341.109	0.650828	5-	17801.1	21397.6	24582	27369.4	42906.3	49750	41965.2	40049.9	33747.6	39515.6	49549.3	46922	12044.3	44213.4	86864.7	0	0	0	47707.5	30645	0.642353	21397.6	42906.3	40049.9	46922	2.00519	0.0532474	1.87171	0.00539926	2.19287	0.00256548
62	Mannitol	C00392	Other sugars	181.071	0.657792	5-	52495.9	62149.6	85276.9	77351.9	67994	80800.2	60421.3	51347.7	100002	82575.5	106641	106670	73914	86413.2	72620	0	29523.8	18710.9	77649.1	6219.68	0.0800998	62149.6	77351.9	60421.3	106641	1.24461	0.449994	0.972192	0.835494	1.71588	0.0642082
63	D-Ribose	C00121	Other sugars	149.044	0.659742	5-	6233.96	10731.9	14287.4	13779.9	11972.5	19531	28823.3	28855.5	46961.2	24508.4	29310.3	33469.6	15360.6	25965.5	29452.3	0	0	0	23592.8	5992.54	0.253998	10731.9	13779.9	28855.5	29310.3	1.28401	0.224633	2.68876	0.0194649	2.73114	0.00583712
64	D-Arabitol	C01904	Other sugars	151.06	0.660132	5-	14000.4	17744.1	22525.5	29366.3	33001.6	35149.4	48209.9	41330.5	62507.4	44018.3	62673.4	61817.4	20296.5	74492	107616	0	1155.21	574.335	67468.1	35992.3	0.533471	17744.1	33001.6	48209.9	61817.4	1.85986	0.00850607	2.71695	0.00828331	3.48382	0.00438655
65	Citrate	C00158	TCA cycle	191.019	0.602919	5-	477559	562294	445758	717351	852668	1147833	721888	752891	1042901	510151	438225	394396	516153	1230632	845667	0	427.706	2379.4	864151	291978	0.337878	477559	852668	752891	438225	1.78547	0.0356211	1.57654	0.0333472	0.917635	0.381442
66	2-Oxoglutarate	C00026	TCA cycle	145.013	0.591452	5-	53336	56617.7	45366.8	68034.6	69376.3	53929.1	4772.12	8993.23	17889.5	15573	17075.2	12849.2	83877.6	63911.4	31945	0	0	0	59911.3	21389.2	0.357015	53336	68034.6	8993.23	15573	1.27558	0.114386	0.168615	0.00128195	0.291979	0.00050556
67	Succinate	C00042	TCA cycle	117.018	0.606248	5-	377886	431276	271771	343786	248601	312486	140529	113805	333463	163240	142984	134310	559429	275514	217336	0	12969.9	66177	350759	149451	0.426078	377886	312486	140529	142984	0.826933	0.343007	0.371883	0.120621	0.378378	0.0109935
68	Fumarate	C00122	TCA cycle	115.002	0.59337	5-	240611	251478	243240	279389	296779	275194	127252	162552	197491	125842	127912	220229	386817	322732	188599	0	891.853	1916.43	299383	82589.4	0.275866	243240	279389	162552	127912	1.14861	0.0063181	0.668277	0.0157928	0.525865	0.0496298
69	Malate	C00149	TCA cycle	133.013	0.59152	5-	4260978	5352136	4780360	5341804	5189438	5191900	2351898	3075672	3691760	2673037	2770208	4308110	8006036	6138442	3393724	0	159.269	1368.6	5.84607e+06	1.89428e+06	0.324027	4780360	5191900	3075672	2770208	1.08609	0.237188	0.643398	0.0244149	0.579498	0.0659853
70	2-Hydroxyglutarate/Citramalate	C02630	Alternative Carboxylic acids	147.029	0.592734	5-	76516	92135.6	96192.9	78770.2	66179.5	58681.1	39031.5	55380.2	79706.1	124665	116547	78848.6	178066	105396	58201.7	0	462.466	219.106	113888	49301.4	0.432895	92135.6	66179.5	55380.2	116547	0.718284	0.0717423	0.601073	0.084591	1.26495	0.29632
71	6-Phospho-D-gluconate	C00345	Pentose Phosphate Pathway	275.018	0.567729	5-	11850.8	11266.7	11128	14896.5	15757.8	13422.6	71049.2	59360.4	42484.4	36015.5	28480.3	31269.8	26159.7	34477.2	24699.2	0	0	0	28445.3	4306.62	0.1514	11266.7	14896.5	59360.4	31269.8	1.32218	0.010249	5.26868	0.00508302	2.77543	0.000751157
72	Sedoheptulose 1-phosphate	C06222	Pentose Phosphate Pathway	289.033	0.595774	5-	33978.7	31617.4	35864.9	36111.1	47317.7	46830.5	298509	231242	189124	214060	229183	233000	161809	184737	145901	0	0	0	164149	15941	0.0971129	33978.7	46830.5	231242	229183	1.37823	0.0676122	6.80549	0.00296359	6.7449	5.40544e-06
73	alpha-D-Ribose 1-phosphate	C00620	Pentose Phosphate Pathway	229.012	0.598058	5-	134148	185850	124387	118071	101801	156251	1154423	1064032	1241163	1255489	1317112	1288541	829964	761682	622335	0	220.77	2317.34	737994	86403.7	0.117079	134148	118071	1154423	1288541	0.880154	0.413911	8.60561	5.11567e-05	9.60538	1.64642e-06
74	Glutathione	C00051	GSH homeostasis	308.091	0.676381	5+	54755280	57524110	64439400	72545540	51631370	48356190	54343600	53882260	63719520	71228150	77802950	76642650	30880030	75794240	75507720	12537.6	24316.7	13299.8	60727330	2.11056e+07	0.347546	57524110	51631370	54343600	76642650	0.897561	0.871687	0.94471	0.730631	1.33236	0.00977421
75	Glutathione disulfide	C00127	GSH homeostasis	613.158	0.843503	5+	13422.9	20792.1	9350.54	5474.99	6301.74	4687.3	16886	28767.6	13085.8	33404.3	59047	81148.2	24454.1	27227.8	21039.8	0	0	0	24240.6	2530.76	0.104402	13422.9	5474.99	16886	59047	0.407883	0.0556735	1.258	0.431628	4.39896	0.0379029
76	5-Oxoproline	C01879	GSH homeostasis	128.034	0.629211	5-	2884164	3940433	5388512	5281258	3528480	6226756	3589248	3421051	7020734	4661749	3578640	4421378	4752518	6309650	3763869	6494.12	1864.93	0	4.94201e+06	1.04791e+06	0.212042	3940433	5281258	3589248	4421378	1.34027	0.430028	0.910877	0.683115	1.12205	0.86024
77	S-Glutathionyl-L-cysteine	C05526	GSH homeostasis	425.081	0.600296	5-	2234.63	3256.4	2254.26	2850.93	3392.86	2925.2	3036.07	78314.9	4538.34	6185.5	9760.64	8997.73	3123.88	6420.59	13982.8	0	0	0	7842.41	4545.7	0.57963	2254.26	2925.2	4538.34	8997.73	1.29763	0.277219	2.01323	0.353675	3.99144	0.00729972
78	Ascorbate	C00072	GSH homeostasis	175.024	0.560494	5-	10343.4	12953.6	12982.3	17779	26823.3	18506.1	12299.2	11704	19205	22432.5	22325.4	16297.8	21509.5	18440.6	19133.4	0	0	0	19694.5	1314.17	0.0667276	12953.6	18506.1	12299.2	22325.4	1.42864	0.0419172	0.949483	0.418192	1.72349	0.0201147
79	gamma-L-Glutamyl-L-cysteine	C00669	Gamma-glutamyls	249.055	0.627044	5-	33402.7	32442	54226.5	68424.8	46261	78872	46238.3	43560.9	39099.1	64742.1	43305.5	49307.1	66552.7	87652.1	53837.9	0	212.946	0	69347.6	13945.3	0.201093	33402.7	68424.8	43560.9	49307.1	2.04848	0.109836	1.30411	0.71142	1.47614	0.263189
80	5-L-Glutamyl-taurine	C05844	Gamma-glutamyls	255.062	0.635408	5+	274241	267990	262796	286721	287276	220913	203713	220919	218871	259400	242565	228931	292258	184897	253412	227.993	49208.4	55341.6	243522	44384.4	0.18226	267990	286721	218871	242565	1.06989	0.886989	0.816713	0.00106401	0.905125	0.0584736
81	Dimethylglycine	C01026	Serine biosynthesis and one-carbon metabolism	104.071	0.659386	5+	1192498	1380682	1574630	1544671	1428652	1717434	853388	747855	923385	1365033	1040923	967823	1061167	947740	1048816	13602.6	42097	43990.6	1.01924e+06	50809.5	0.0498503	1380682	1544671	853388	1040923	1.11877	0.261645	0.618091	0.0112324	0.753919	0.191902
82	Phosphoserine	C02532	Serine biosynthesis and one-carbon metabolism	186.016	0.664358	5+	348323	226424	356068	212202	229586	344017	191476	149415	141851	293784	241662	117456	120210	178876	183703	266.623	9424.04	4087.68	160929	28860.4	0.179336	348323	229586	149415	241662	0.65912	0.458111	0.428956	0.0288622	0.693786	0.239336
83	S-Adenosyl-L-methionine	C00019	Serine biosynthesis and one-carbon metabolism	399.144	0.641167	5+	112061	136546	147907	136523	109380	83858.3	59548	93610.6	78122	91786.2	101719	87210.5	87140.3	80830.1	85642.1	0	0	0	84537.5	2691.95	0.0318432	136546	109380	78122	91786.2	0.801049	0.295895	0.57213	0.0189154	0.672201	0.0277135
84	Folate	C00504	Folate pool (One carbon metabolism)	442.146	1.70955	5+	0	11324.2	19567.8	13612.9	6641.61	14113.1	37386.3	46377.6	37560.3	45670.1	46386	39350.8	11739.4	22149.4	33610.6	0	0	0	22499.8	8932.34	0.396996	11324.2	13612.9	37560.3	45670.1	1.20211	0.860047	3.31682	0.00924902	4.03298	0.00534321
85	Ornithine	C01602	Urea cycle	133.097	0.608632	5+	124106	89612	89387.8	57267.1	64066.5	45532.9	51639.6	41784.5	82323.8	24263.1	58103.8	53651	40106.6	59702.3	56793.1	1494.85	6661.14	6417.82	52200.7	8633.86	0.165397	89612	57267.1	51639.6	53651	0.639056	0.0235031	0.576257	0.0648237	0.598704	0.0237412
86	Putrescine	C00134	Polyamines	89.1079	0.609251	5+	187280	142181	154754	154616	148960	241031	231392	145517	255448	259701	248168	186068	286438	234499	211495	3637.12	3589.48	2237.48	244144	31346.1	0.128392	154754	154616	231392	248168	0.999111	0.571245	1.49523	0.241729	1.60364	0.0578301
87	Spermidine	C00315	Polyamines	146.165	0.588325	5+	426273	1271262	1396677	1741250	1765025	1081519	1178460	1015629	1618418	1210765	1052755	1146701	968253	1153882	1432098	0	110529	55843.6	1.18474e+06	190617	0.160893	1271262	1741250	1178460	1146701	1.3697	0.258387	0.927	0.535831	0.902018	0.749686
88	Spermine	C00750	Polyamines	203.223	0.575047	5+	197924	558043	627555	576579	805597	425450	394596	369837	632031	348695	348773	371297	194842	514708	531792	0	25249.4	16777.2	413781	154970	0.374522	558043	576579	394596	348773	1.03322	0.459783	0.707107	0.979419	0.624992	0.475425
89	N-Acetylneuraminate	C00270	Aminosugars	308.099	0.623387	5-	258005	266290	321879	194985	189982	273839	187605	200436	294755	401099	317272	380392	379109	339741	332582	627.866	0	0	350477	20455.3	0.058364	266290	194985	200436	380392	0.732229	0.137976	0.752699	0.237941	1.42849	0.0591877
90	1-4-beta-D-Xylan	C02352	Aminosugars	131.034	0.654574	5-	5712.72	15249.6	17193.5	24262.1	13418.6	21526.5	24498	27066.6	54699.5	19199.5	24339.3	21061	10454.4	27666.9	29129.4	9217.03	2507.93	0	22416.9	8479.81	0.378277	15249.6	21526.5	27066.6	21061	1.41161	0.218769	1.7749	0.09218	1.38108	0.0840468
91	UDP-N-acetyl-D-glucosamine	C00043	Aminosugars	606.075	0.558896	5-	628504	532119	678815	616184	722480	615047	342175	348100	412510	489188	553389	531749	497676	502926	417076	0	41475.2	4355.84	472559	39291.3	0.0831458	628504	616184	348100	531749	0.980397	0.5328	0.553855	0.00720542	0.846056	0.133176
92	CMP-N-acetylneuraminate	C00128	Aminosugars	613.141	0.563881	5-	66328.3	58708.7	64802.8	70408.3	81699.1	79656.3	51922.8	52893.3	55444.1	69345.9	80513.6	83245.3	62128.8	79350.8	64157.2	0	0	0	68545.6	7685.18	0.112118	64802.8	79656.3	52893.3	80513.6	1.22921	0.0287783	0.816218	0.0181284	1.24244	0.0409276
93	Phosphocreatine	C02305	Arginine and proline metabolism	210.028	0.576987	5-	128488	98995.6	104306	86111.6	118198	104123	37322.9	52228.1	79187.6	551266	492047	452596	163950	149669	119713	0	0	0	144444	18433.4	0.127616	104306	104123	52228.1	492047	0.998246	0.581075	0.500721	0.023487	4.71735	0.000208116
94	Creatine	C00300	Arginine and proline metabolism	132.077	0.666855	5+	83082460	65765840	93529820	71565710	107395200	99911390	52432740	48029000	64103120	101400100	83818780	72356380	72815370	80595820	79654470	156980	152760	157883	7.76886e+07	3.46722e+06	0.0446298	83082460	99911390	52432740	83818780	1.20256	0.421234	0.631093	0.0510356	1.00886	0.687354
95	Creatinine	C00791	Arginine and proline metabolism	114.067	0.663984	5+	639941	496091	733684	694737	772458	888726	566353	568989	761153	813204	617258	621506	553566	677885	651652	9381.19	23817	7006.34	627701	53504	0.085238	639941	772458	568989	621506	1.20708	0.143288	0.889127	0.929301	0.971193	0.555715
96	5-Aminopentanoate	C00431	Arginine and proline metabolism	116.07	0.680201	5-	107638	119566	90594.3	188376	207461	245224	309356	264951	279807	191929	196724	396516	80910	239542	261888	0	3382.7	3330.51	194113	80565	0.415041	107638	207461	279807	196724	1.9274	0.00450006	2.59953	0.000324636	1.82765	0.0835532
97	Aminofructose 6-phosphate	C12214	Arginine and proline metabolism	260.053	0.723359	5+	55823.9	55049	49264.5	70665.4	79912.2	63037	62668.4	56275.1	49392.7	63923.3	74589.1	62466.2	33710.9	56263.9	51951.2	0	0	0	47308.7	9774.95	0.206621	55049	70665.4	56275.1	63923.3	1.28368	0.0282112	1.02227	0.564445	1.16121	0.0350938
98	Pantothenol	C00864	Panthothenate metabolism	220.118	1.67383	5+	52722.3	56887	179170	138123	88309.7	75269	48007.5	41986.3	64203.2	69972.2	88090.1	81396.7	36267.8	51289.8	71497.9	8355.76	0	0	53018.5	14434.5	0.272254	56887	88309.7	48007.5	81396.7	1.55237	0.929412	0.84391	0.345642	1.43085	0.714211
99	D-4--Phosphopantothenate	C03492	Panthothenate metabolism	298.07	0.590626	5-	10181.1	14490.3	21838.8	13074	15829	8420.92	29461.1	34618.6	24312.9	49110.7	56175.7	40047	85585.8	25940.5	21059	0	0	0	44195.1	29335.4	0.663771	14490.3	13074	29461.1	49110.7	0.902258	0.489855	2.03315	0.0366263	3.3892	0.00467462
100	Taurine	C00245	Sulfur metabolism	126.022	0.660508	5+	4202044	3396294	3513937	2597833	3169497	3375468	1889328	1944848	1949326	2903816	2618446	2195007	1960526	2035356	2254709	58502.5	31434.8	30117.7	2.08353e+06	124837	0.0599162	3513937	3169497	1944848	2618446	0.901979	0.127679	0.553467	0.00213663	0.74516	0.0252723
101	Hypotaurine	C00519	Sulfur metabolism	110.027	0.659865	5+	845915	858672	940706	750148	808499	970521	572415	604474	617293	751818	658655	566888	469525	549255	696236	3334.71	0	0	571672	93901.9	0.164258	858672	808499	604474	658655	0.94157	0.620779	0.703964	0.000955579	0.767062	0.0218776
102	L-Methionine S-oxide	C02989	Sulfur metabolism	166.053	0.843657	5+	158705	241658	331629	294210	306962	234606	239844	205478	306609	201379	288401	244527	144813	187362	193587	0	0	0	175254	21674.5	0.123675	241658	294210	239844	244527	1.21747	0.561339	0.992497	0.914428	1.01187	0.989648
103	3-Methyleneoxindole	C02796	Indole and Tryptophan	144.044	1.89553	5-	81267.6	68729.6	57274.5	60027.6	50453.4	32757.5	25529	17198.4	22878.1	26342.3	23866.9	25834.8	70319.3	37392.9	96090.5	0	33193.4	57800.4	67934.2	24022.5	0.353614	68729.6	50453.4	22878.1	25834.8	0.734086	0.113682	0.332871	0.00301958	0.37589	0.00329011
104	Indole-3-acetate	C00954	Indole and Tryptophan	176.071	1.95229	5+	86422.6	166167	135210	153272	160461	165765	136096	150599	345018	239437	203850	198339	142709	185267	180192	30373.8	0	687.908	169389	18979.2	0.112045	135210	160461	150599	203850	1.18676	0.263099	1.11382	0.317446	1.50766	0.0333005
105	g-Oxalo-crotonate	C03453	Indole and Tryptophan	159.028	0.679973	5+	70828.9	82960.7	114613	3342.42	0	0	2169479	1584184	2508653	2494538	3407592	4286390	1819459	2074723	1831072	411.842	0	0	1908418	117691	0.0616694	82960.7	0	2169479	3407592	0	0.00251828	26.1507	0.00178684	41.0748	0.00307823
106	Glycerol 3-phosphate	C00093	Glycerophospholipid biosynthesis	171.006	0.602666	5-	67651.8	145079	142263	86905.7	79045	139821	155045	188982	212692	180204	207298	180487	210527	152851	135455	0	0	0	166278	32085	0.19296	142263	86905.7	188982	180487	0.610882	0.632397	1.3284	0.0912435	1.26869	0.0576063
107	Ethanolamine phosphate	C00346	Glycerophospholipid biosynthesis	140.011	0.630774	5-	127766	181049	227608	780531	585574	779556	1519479	1161434	2177724	1188031	895810	1185949	627153	1600409	959839	0	0	0	1.06247e+06	403903	0.380156	181049	779556	1519479	1185949	4.30577	0.00164046	8.39263	0.00853299	6.55042	0.000844509
108	N-Methylethanolamine phosphate	C01210	Glycerophospholipid biosynthesis	154.026	0.629406	5-	82748.8	154552	178887	186488	153893	192147	140346	108235	193718	259167	203482	238983	158299	286387	199310	0	0	0	214665	53407.1	0.248792	154552	186488	140346	238983	1.20664	0.282075	0.908084	0.830654	1.5463	0.0453855
109	Acetylcholine	C01996	Glycerophospholipid biosynthesis	146.117	0.670682	5+	420579	306162	406829	367238	328452	268100	275341	224859	218585	367316	443436	370376	329129	338869	347590	4681.94	3536.36	3271.66	338529	7540.17	0.0222733	406829	328452	224859	370376	0.807347	0.287626	0.55271	0.0265006	0.910397	0.7358
110	CDP-choline	C00307	Glycerophospholipid biosynthesis	489.114	0.658824	5+	137784	114840	101519	63810.3	72054.7	47737.8	32182.7	17161	16046	90816.3	112903	63892.9	33393	59445.7	75878	212.946	0	0	56238.9	17492	0.31103	114840	63810.3	17161	90816.3	0.555645	0.011242	0.149434	0.0012296	0.790807	0.178358
111	Choline	C00114	Glycerophospholipid biosynthesis	104.107	0.656621	5+	11489260	12061680	16080400	8912770	4843624	8398561	27785600	16182700	17655420	21339430	21592830	21347820	15713850	8003584	13509280	26091.2	94103.2	76430.2	1.24089e+07	3.24244e+06	0.2613	12061680	8398561	17655420	21347820	0.696301	0.0391982	1.46376	0.135015	1.76989	0.00474577
112	L-Carnitine	C00318	Carnitine and fatty acid metabolism	162.112	0.661425	5+	1680351	1491728	1977704	1740037	1649877	2274320	1189195	861092	1353388	1249076	1374580	1108764	1282091	1285113	1323613	12449.1	6027.03	2929.4	1296939	18901.7	0.0145741	1680351	1740037	1189195	1249076	1.03552	0.515704	0.707706	0.0451877	0.743342	0.0425806
113	acetyl-carnitine (acyl-C2)	C02571	Carnitine and fatty acid metabolism	204.123	0.677433	5+	1541719	1577840	1711373	1402664	1249234	988637	847835	862701	873844	2104947	2098307	1560166	1154427	1442601	1284881	24091.3	16939.1	19162.8	1.29397e+06	117822	0.0910546	1577840	1249234	862701	2098307	0.791737	0.0391719	0.546761	0.000136597	1.32986	0.173113
114	propionyl-carnitine (acyl-C3)	C03017	Carnitine and fatty acid metabolism	218.138	0.678648	5+	84499.9	99893.3	99411.5	148177	132098	92987.8	85485.7	103243	83036	40613.1	54690.5	45556.7	83277.8	118327	103686	12238.8	2991.68	4084.69	101764	14373.3	0.141242	99411.5	132098	85485.7	45556.7	1.3288	0.157049	0.859918	0.647362	0.458263	0.00186649
115	acyl-C4-OH (Hydroxybutyrylcarnitine)	HMDB13127	Carnitine and fatty acid metabolism	248.149	0.681706	5+	113416	123691	109675	98204.5	73096.5	55056.3	41844.1	22395.2	53391.9	141935	139833	129062	68199.2	64031.5	85031.5	12363.2	4059.14	2335.75	72420.8	9078.04	0.125351	113416	73096.5	41844.1	139833	0.644501	0.0383159	0.368945	0.00155883	1.23293	0.0210009
116	Pentanoate (valerate)	C00803	Saturated Fatty acids	101.059	3.77931	5-	82899.5	87772.3	91764.8	112109	104405	105813	113567	116265	122633	120527	122689	134390	62378.7	122260	135028	335.304	793.543	30827.9	106555	31669.6	0.297212	87772.3	105813	116265	122689	1.20554	0.00462225	1.32462	0.00127481	1.39781	0.00156075
117	Hexanoic acid (caproate)	C01585	Saturated Fatty acids	115.075	3.76805	5-	99254.9	118462	117548	134661	140632	128989	139731	149227	147537	155547	162858	164882	76295.8	169844	174606	0	1915.62	0	140249	45263.3	0.322736	117548	134661	147537	162858	1.14558	0.0316846	1.25513	0.00812228	1.38546	0.00198853
118	Heptanoic acid	C17714	Saturated Fatty acids	129.091	1.90788	5-	121372	99776.1	106317	132675	130036	148863	217724	175447	257389	286360	244670	268420	101605	357216	375439	0	9629.33	0	278087	125013	0.449548	106317	132675	217724	268420	1.24791	0.0320887	2.04787	0.0117407	2.5247	0.000324694
119	Octanoic acid (caprylic acid)	C06423	Saturated Fatty acids	143.107	2.03708	5-	109511	174603	151490	181991	204246	228705	227732	243234	194150	265905	236003	280484	87683.7	352968	345051	0	4343.06	0	261901	123233	0.470532	151490	204246	227732	265905	1.34824	0.0625886	1.50328	0.0330116	1.75526	0.00748736
120	Nonanoic acid (pelargonic acid)	C01601	Saturated Fatty acids	157.123	2.1223	5-	272941	313630	365943	401994	487502	468363	446858	486507	477245	517778	473520	601577	222969	592205	583166	0	9061.49	0	466113	171968	0.368941	313630	468363	477245	517778	1.49336	0.0224257	1.52168	0.00659202	1.65092	0.00987994
121	Decanoic acid (capric acid)	C01571	Saturated Fatty acids	171.138	2.19702	5-	230975	284379	246926	251578	323972	294173	281299	325554	398901	316202	367576	298319	198035	345830	410027	0	10944.2	0	317964	88760.2	0.279152	246926	294173	325554	316202	1.19134	0.244956	1.31843	0.0981174	1.28055	0.048464
122	Dodecanoic acid (lauric acid)	C02679	Saturated Fatty acids	199.17	2.37402	5-	117833	173312	165086	166809	212125	207584	187581	185941	209856	217057	201029	216514	135626	248813	252014	0	7762.46	0	212151	54127	0.255134	165086	207584	187581	216514	1.25742	0.125837	1.13626	0.0887182	1.31152	0.0301914
123	Tetradecanoic acid (myristic acid)	C06424	Saturated Fatty acids	227.201	2.7543	5-	332956	361358	372530	526133	452655	510209	508772	602855	633524	870934	841121	856545	282008	854218	852970	0	10731.7	0	663065	269449	0.406368	361358	510209	602855	856545	1.41192	0.00506968	1.6683	0.00454153	2.37035	4.30475e-06
124	Hexadecanoic acid (palmitic acid)	C00249	Saturated Fatty acids	255.233	3.18578	5-	1749426	1738877	1741545	1890527	1781153	1635288	2852277	2212077	1874731	3185249	3720723	3094530	1278714	2443604	2492892	0	79765.7	0	2.07174e+06	561113	0.270842	1741545	1781153	2212077	3185249	1.02274	0.745807	1.27018	0.11781	1.82898	0.00124029
125	Octadecanoic acid (stearic acid)	C01530	Saturated Fatty acids	283.265	2.0459	5-	414001	290871	391224	481508	472877	187841	496391	788018	691743	300630	1134372	1041713	43786.4	850830	1013754	0	900.232	0	636123	424094	0.666685	391224	472877	691743	1041713	1.20871	0.889225	1.76815	0.0352247	2.6627	0.159301
126	Tetradecenoic acid (myristoleic acid)	C08322	Monounsaturated Fatty Acids	225.186	2.52781	5-	8651.98	10827.4	9539.63	7726.93	9206	9086.98	6791.68	5490.39	5563.68	14563.1	13633.4	13341.2	5725.97	15232.6	11902.7	0	230.36	0	10953.7	3938.63	0.359569	9539.63	9086.98	5563.68	13633.4	0.952551	0.274342	0.583218	0.00802512	1.42913	0.00465889
127	Hexadecenoic acid (Palmitoleic acid)	C08362	Monounsaturated Fatty Acids	253.217	2.80751	5-	120306	134653	147501	93875.8	80540.1	87094.9	139386	148815	153548	396460	625664	647669	176758	365236	235759	0	4013.5	0	259251	78718.5	0.303639	134653	87094.9	148815	625664	0.64681	0.00580315	1.10518	0.214668	4.64649	0.00636396
128	Linoleic acid ((9Z,12Z)-Octadecadienoic acid)	C01595	Poly-unsaturated Fatty Acids	279.233	2.88497	5-	39156.3	47416.8	48869.4	39744.7	35882.4	27866.9	36272.5	56677.6	41787.3	86241.7	172999	152749	70542.6	101806	100177	0	5466.27	0	90841.7	14369	0.158176	47416.8	35882.4	41787.3	152749	0.756745	0.082677	0.881277	0.9741	3.22141	0.0250178
129	a-Linolenic acid (Octadecatrienoic acid)	C06427	Poly-unsaturated Fatty Acids	277.217	2.66363	5-	9681.5	15849.7	11622.1	7243.97	7438.4	7320.98	14344.9	12834.1	11319.9	47289.7	64826.6	57211.9	21776.7	34811.2	29550.7	0	0	0	28712.9	5354.21	0.186474	11622.1	7320.98	12834.1	57211.9	0.62992	0.0502307	1.10429	0.835108	4.92269	0.00122294
130	Arachidonic acid (Eicosatetraenoic acid)	C00219	Poly-unsaturated Fatty Acids	303.233	2.77278	5-	543831	865733	468642	237925	154571	241406	1267042	935427	1089452	4541654	5616712	6611326	1900991	2871651	2788490	0	9016.28	0	2.52038e+06	439286	0.174294	543831	237925	1089452	5616712	0.437498	0.029463	2.00329	0.038358	10.328	0.00123998
131	Eicosapentaenoic acid	C06428	Poly-unsaturated Fatty Acids	301.217	2.57782	5-	77331.2	102140	72912.2	23015.3	18722.2	35271.9	97430.2	133338	78246.3	430905	614182	694515	213415	259900	255371	0	1091.24	0	242895	20927.4	0.086158	77331.2	23015.3	97430.2	614182	0.297619	0.004856	1.25991	0.365976	7.94222	0.00322133
132	Docosahexaenoic acid	C06429	Poly-unsaturated Fatty Acids	327.233	2.6671	5-	97269.8	146748	100928	89797.2	88688.1	75660.5	293537	179612	209236	386707	561837	407731	207753	299871	252810	0	363.302	0	253478	37610	0.148376	100928	88688.1	209236	407731	0.878725	0.14147	2.07312	0.040458	4.03981	0.00421375
133	Dodecanedioic acid	C02678	Poly-unsaturated Fatty Acids	229.144	1.81403	5-	33684.4	31538.3	31974	35758.4	35974.1	31488.3	26065.8	30220.6	28294	21665.9	26644.7	24580.5	18623.6	30696.6	23013.8	0	0	0	24111.3	4989.52	0.206937	31974	35758.4	28294	24580.5	1.11836	0.277986	0.884908	0.0371009	0.768765	0.00693908
134	Adrenic acid (7,10,13,16-Docosatetraenoic acid)	C16527	Poly-unsaturated Fatty Acids	331.265	3.08546	5-	35404.8	34719.1	35127.1	14912.1	18208	18830.7	49856.2	57652	42084.9	66806.1	99361.6	100543	38685.5	61785.1	55853.7	0	1824.96	0	52108.1	9795.21	0.187979	35127.1	18208	49856.2	99361.6	0.518348	0.00013439	1.41931	0.0303325	2.82863	0.0082315
135	Docosapentaenoic acid ((7Z-10Z-13Z-16Z-19Z)-Docosa-7-10-13-16-19-pentaenoic acid)	C16513	Essential fatty acids	329.249	2.80809	5-	139350	123441	153146	85134.5	69059.6	71401.7	269740	259272	263310	400342	604146	581163	301345	306231	227343	0	0	0	278306	36091.4	0.129682	139350	71401.7	263310	581163	0.512389	0.00309066	1.88955	0.000160922	4.17051	0.00388949
136	Undecanoic acid	C17715	Lipids	185.154	2.34453	5-	36570.2	47293.9	45931	53857.8	60018.3	63237.5	68365.1	58147.6	56334.3	59580.1	63636.9	62596.4	30007.3	107690	101941	0	1095.63	0	79879.5	35342.9	0.442453	45931	60018.3	58147.6	62596.4	1.30671	0.0222576	1.26598	0.0246728	1.36284	0.00646675
137	9(S)-HODE	infllpd-08	Lipids	295.228	2.00279	5-	9204.15	11270.8	10145.9	10757.1	8615.58	9792.27	8729.06	8092.01	8027.01	8742.42	7656.04	7563.26	8886.06	8507.15	4022.76	0	0	0	7138.66	2208.69	0.309399	10145.9	9792.27	8092.01	7656.04	0.965143	0.60284	0.797562	0.0393109	0.754592	0.034892
138	9-HETE	infllpd-22	Lipids	319.228	2.29651	5-	4017.15	3284.26	6291.72	4888.42	5776.71	5505.38	13937.9	16019.7	15377.9	36267.8	34762.6	35135.2	15989.7	19435.9	16064.2	0	1402.19	0	17163.3	1607.3	0.0936474	4017.15	5505.38	15377.9	35135.2	1.37047	0.413705	3.82806	0.00064129	8.7463	6.89791e-06
139	Prostaglandin E2	infllpd-15	Lipids	351.218	1.87896	5-	34858.4	31819.1	28029.4	35076.4	47134.1	44203.4	67578.2	122224	123258	391419	575154	519994	177162	215118	201520	635.35	0	0	197934	15701.7	0.079328	31819.1	44203.4	122224	519994	1.38921	0.0628342	3.84123	0.0170287	16.3422	0.00104219
140	Lysophosphatidic Acid	pc5497152	Lipids	435.253	2.01444	5-	14301.1	10059	10328.7	11381.5	9351.82	11905	9055.87	10725.9	6831.71	9737.29	8521.79	9124.73	20155.2	8300.01	6393.83	1214.76	0	0	11616.4	6087.84	0.524074	10328.7	11381.5	9055.87	9124.73	1.10192	0.687049	0.876766	0.204111	0.883433	0.160502
141	Cholesterol sulfate	C18043	Sterols	465.307	2.1642	5-	35506.1	39975.9	39214.9	42508.7	50987.3	47353.1	69830.8	64785.8	49236.6	102146	98956.7	80416	45221.5	63584.8	69921.9	0	257.787	0	59576.1	10474.7	0.175821	39214.9	47353.1	64785.8	98956.7	1.20753	0.0364267	1.65207	0.022148	2.52344	0.00129726
142	Glycocholic acid+Na	BA120	Bile Acids	486.287	2.00329	5-	111436	147988	218170	139959	113432	163346	139132	112587	120685	144390	116632	115071	204454	139410	113753	0	0	0				147988	139959	120685	116632	0.945746	0.587892	0.815506	0.338556	0.788121	0.359714
143	2-Methyleneglutarate	C02930	Other	143.034	0.658655	5-	17863.6	27826.2	56941.7	58415.2	38360.6	68295.4	53070.3	61240.9	121250	46545.5	54306	52092.8	36466.2	72803.6	70568.5	0	399.834	535.063	59946.1	16627.9	0.27738	27826.2	58415.2	61240.9	52092.8	2.09929	0.228776	2.20084	0.144589	1.87208	0.233117
144	Methylenediurea	C06381	Other	133.074	0.666893	5+	906809	689278	1028063	1061677	1229328	1066541	529279	537669	565751	1096727	921894	794892	793442	682242	864365	841.688	0	0	780017	74954.8	0.0960939	906809	1066541	537669	921894	1.17615	0.0973261	0.592924	0.0295388	1.01663	0.657956
145	3-Oxalomalate	C01990	Other	207.014	0.649937	5+	275486	227525	263592	287107	366531	278365	64488	51284.3	127963	134520	143984	147000	137480	144483	151246	0	0	0	144403	5620.07	0.0389193	263592	287107	64488	143984	1.08921	0.155319	0.244651	0.00326605	0.546237	0.00158442
146	2-Deoxy-alpha-D-glucoside	C03573	Other	164.067	0.604931	5+	922673	937167	1093541	1278906	1669747	1338600	1037225	1308034	1146987	978020	1218492	702199	1106453	1304552	1260366	148680	47175.3	32913.2	1.22379e+06	84908.3	0.0693814	937167	1338600	1146987	978020	1.42835	0.0289561	1.22389	0.134044	1.04359	0.914206
147	cis-p-Coumarate	C06738	Other	165.054	0.678625	5+	572277	625202	760778	1073459	971533	823587	841210	896076	1060804	852396	1011154	1033552	633574	968865	843748	0	12344	27440.2	815396	138342	0.169663	625202	971533	896076	1011154	1.55395	0.0297012	1.43326	0.0319291	1.61732	0.017376
148	N6-Methyl-L-lysine	C02728	Other	161.128	0.609708	5+	139522	114159	102168	96300.1	134166	99469	38679.2	33727.4	50859.8	53273.9	94301.9	64571.4	76046.3	69164.3	69548.7	298.891	0	0	71586.4	3157.48	0.0441072	114159	99469	38679.2	64571.4	0.871319	0.625857	0.338818	0.00307689	0.565626	0.0436778
149	Poly-gamma-D-glutamate	C05723	Other	130.05	0.661277	5+	17593620	16133250	15534360	17442250	18823700	20629710	11536490	8947509	11563690	16008560	16400020	13621940	10853760	13983960	15167400	93332.1	153427	188138	13335040	1.81983e+06	0.13647	16133250	18823700	11536490	16008560	1.16676	0.0830635	0.715075	0.00567062	0.992271	0.367893
150	Catechin	C17590	Other	289.068	0.67535	5-	78540.3	66638.9	43772.8	23694.9	34775.9	21893.8	21292.4	19093.1	45376.7	73798.1	73555.4	90246.9	24916.2	40138.9	35781.6	0	205.251	0	33612.2	6401.15	0.190441	66638.9	23694.9	21292.4	73798.1	0.355572	0.0299282	0.319519	0.0600135	1.10743	0.234706
151	D-Ribose 5-diphosphate	C01095	Other	308.979	0.585088	5-	11997.5	15188.3	12574	14280.8	24281.8	18161	43198.2	55104.7	60823.4	57216.6	50237	41069.5	31817.8	28070.8	34998.9	0	2127.62	2718.65	31629.2	2831.53	0.0895228	12574	18161	55104.7	50237	1.44433	0.139507	4.38241	0.00166483	3.99529	0.00161741
152	Thioredoxin disulfide	C00343	Other	317.038	0.658767	5+	236792	232879	295589	191421	214384	265168	185875	154460	230797	242072	217260	208727	122577	255002	196560	0	0	0	191380	54186.2	0.283134	236792	214384	185875	217260	0.905367	0.350601	0.784972	0.0974878	0.917514	0.225209
153	S-Acylglutathione	C02589	Other	333.06	0.600692	5-	170904	163885	180354	412456	508157	477249	364879	366625	362769	573874	600905	541880	425847	465827	458422	0	0	0	450032	17366.8	0.0385901	170904	477249	364879	573874	2.7925	0.000503333	2.135	2.4797e-06	3.35788	2.26633e-05
154	N-Amidino-L-aspartate	C03139	Other	176.066	0.682169	5+	35027.2	86561.1	103411	150655	51464	100908	110698	106153	228116	68053	69895.9	102627	143482	139054	136282	1812.04	3735.32	1849.4	139606	2964.91	0.0212377	86561.1	100908	110698	69895.9	1.16574	0.501624	1.27884	0.177852	0.807475	0.835517
155	L-Noradrenaline	C00547	Other	170.081	0.677894	5+	688010	866361	1054748	884477	618647	704637	835408	771434	1461254	1026525	1352928	1400400	882562	1100883	948110	5703.19	34819.9	31632.9	977185	91469.6	0.0936052	866361	704637	835408	1352928	0.813329	0.367147	0.964273	0.564965	1.56162	0.0691612
156	2-Oxo-7-methylthioheptanoic acid	C17220	Other	191.077	0.622854	5+	235777	246176	329805	302952	249934	86852.4	129930	265505	324721	270547	143249	336272	171635	276676	263313	0	0	0	237208	46686.9	0.196818	246176	249934	265505	270547	1.01527	0.467579	1.07852	0.662435	1.099	0.764065

## Sheet: Extracellular Metabolites
							Parental			Vector			BRAF WT			BRAF V600E			Medians				Parental v. Vector		Parental v. BRAF WT		Parental v. BRAF V600E
N.	compound	CmpdID	Pathway	parent	medRt	Polarity	-1	-2	-3	-4	-5	-6	-7	-8	-9	-10	-11	-12	Parental	Vector	BRAF WT	BRAF V600E	fold Δ	p-value	fold Δ	p-value	fold Δ	p-value
1	L-alanine	C00041	Amino acids	90.0556	0.65	+	8199926	9419709	9339655	9778643	10285425	11214284	6.16626e+06	5.93662e+06	6454834	6.7528e+06	6.26506e+06	6686636	9339655	10285425	6.16626e+06	6686636	1.10126	0.0668347	0.660224	0.00266355	0.71594	0.00461201
2	L-arginine	C00062	Amino acids	175.119	0.652	+	23544312	23800386	28867688	25244126	27876760	25434174	33251440	26375382	23608778	29798590	25469990	29860030	23800386	25434174	26375382	29798590	1.06865	0.706399	1.10819	0.523151	1.25202	0.25915
3	L-asparagine	C00152	Amino acids	133.06	0.646	+	2989394	3.91518e+06	4.26794e+06	4184028	4475022	4.37407e+06	5220055	4.12377e+06	4121742	4.81574e+06	3951162	3.98954e+06	3.91518e+06	4.37407e+06	4.12377e+06	3.98954e+06	1.11721	0.187582	1.05328	0.221514	1.01899	0.327937
4	L-glutamate	C00025	Amino acids	148.06	0.65	+	1.54732e+06	1.40935e+06	1640405	1.59727e+06	1.61338e+06	1901520	3849874	2656894	2194064	3.90277e+06	3101654	3.53551e+06	1.54732e+06	1.61338e+06	2656894	3.53551e+06	1.04269	0.224059	1.71709	0.0514793	2.28492	0.00119524
5	L-glutamine	C00064	Amino acids	147.076	0.651	+	64612436	69507208	78361288	65820496	60709300	67946400	70624616	62414160	62468916	56533380	61323152	69772248	69507208	65820496	62468916	61323152	0.946959	0.258547	0.89874	0.309147	0.882256	0.211995
6	glycine	C00037	Amino acids	76.0401	0.656	+	1741032	1.69971e+06	1.69375e+06	1.61134e+06	1.67392e+06	1654587	1.72358e+06	1656098	1.62187e+06	1.71333e+06	1.62884e+06	1.70869e+06	1.69971e+06	1654587	1656098	1.70869e+06	0.973454	0.0522539	0.974343	0.254986	1.00528	0.422016
7	L-histidine	C00135	Amino acids	156.077	0.616	+	6.78364e+06	8976199	8.20024e+06	9411056	6713420	7851504	8543067	8724429	9210803	8622038	9433147	7.5322e+06	8.20024e+06	7851504	8724429	8622038	0.957472	0.99607	1.06392	0.279806	1.05144	0.556193
8	L-leucine	C00123	Amino acids	132.102	0.69	+	468843392	605667392	567707584	596051392	527950688	631130048	537110592	643098816	645006912	580245696	626804096	614650240	567707584	596051392	643098816	614650240	1.04993	0.499881	1.1328	0.323105	1.08269	0.237405
9	L-lysine	C00047	Amino acids	147.113	0.611	+	44342444	52496532	44313716	53244176	39811016	42650524	47209876	48675840	54503820	47087052	46889332	41370448	44342444	42650524	48675840	46889332	0.961844	0.730357	1.09773	0.430864	1.05744	0.589623
10	L-methionine	C00073	Amino acids	150.058	0.694	+	47636356	58946060	54273972	57449920	51702284	61286464	50702028	47129120	60975420	56677856	59295600	59511228	54273972	57449920	50702028	59295600	1.05852	0.499206	0.934187	0.903473	1.09252	0.225426
11	L-phenylalanine	C00079	Amino acids	166.086	0.681	+	100423448	111284632	109984928	103221192	111308264	108906592	117064576	114566056	109920320	123034552	111671304	122659208	109984928	108906592	114566056	122659208	0.990196	0.896179	1.04165	0.174436	1.11524	0.0785666
12	L-proline	C00148	Amino acids	116.071	0.67	+	18277538	22932272	21480510	19223306	18197862	21849856	18818938	22386050	19632158	21022394	23880874	23243194	21480510	19223306	19632158	23243194	0.894919	0.551052	0.913952	0.741643	1.08206	0.325769
13	L-serine	C00065	Amino acids	106.05	0.649	+	2.45805e+06	2.72205e+06	2.53027e+06	2358311	2.30175e+06	2497115	2.7575e+06	2.47982e+06	2.29368e+06	2.47261e+06	2.80998e+06	2.72687e+06	2.53027e+06	2358311	2.47982e+06	2.72687e+06	0.93204	0.132581	0.980063	0.721197	1.0777	0.481032
14	L-threonine	C00188	Amino acids	120.066	0.652	+	22241884	27168330	24464928	25232298	22865918	27547102	28564416	24801606	24409178	24059392	25576562	25089562	24464928	25232298	24801606	25089562	1.03137	0.778751	1.01376	0.54049	1.02553	0.858661
15	L-tryptophan	C00078	Amino acids	205.097	1.722	+	60120652	80979872	67592848	70745272	64764828	66287156	81872024	75187264	85700576	79020680	71480872	71575224	67592848	66287156	81872024	71575224	0.980683	0.736062	1.21125	0.171798	1.05892	0.535746
16	L-tyrosine	C00082	Amino acids	182.08	0.678	+	81662088	104295640	89421816	102123904	94314560	105883624	86499856	82329136	106203424	100018304	101937224	99192248	89421816	102123904	86499856	100018304	1.14205	0.295209	0.967324	0.991247	1.1185	0.268498
17	L-valine	C00183	Amino acids	118.086	0.67	+	246836816	303873312	296374368	296815904	270990688	316715808	282463392	265434352	313231264	298156128	297729888	313615968	296374368	296815904	282463392	298156128	1.00149	0.604934	0.953063	0.846756	1.00601	0.326893
18	L-cystine	C00491	Amino acids	241.031	1.761	+	364791	411826	309426	398641	340643	262644	50321.1	209803	397296	16995.5	37257.4	50278.2	364791	340643	209803	37257.4	0.933803	0.599777	0.575132	0.243528	0.102134	0.000463844
19	dAMP	C00360	Nucleotides	332.08	0.652	+	381682	390818	428297	268298	361531	343400	422201	356522	319740	350566	341052	442722	390818	343400	356522	350566	0.87867	0.0761916	0.912245	0.362127	0.897007	0.565607
20	dTMP	C00364	Nucleotides	323.062	0.846	+	70224.9	110302	69451.9	121631	85478.8	75386.7	118964	87425.8	139272	105900	80974.4	92017.6	70224.9	85478.8	118964	92017.6	1.21721	0.607387	1.69405	0.19012	1.31033	0.562856
21	UDP	C00015	Nucleotides	402.999	0.741	-	110130	99021.6	141919	118823	201239	178270	260654	210199	124615	207063	151824	193580	110130	178270	210199	193580	1.61872	0.15126	1.90865	0.122671	1.75774	0.0330825
22	Uracil	C00106	Nucleotides	111.019	0.636	-	214191	286248	214925	204865	233988	241615	655813	907844	838752	843219	733995	749986	214925	233988	838752	749986	1.0887	0.68217	3.90254	0.00204827	3.48953	0.000207383
23	IDP	C00104	Nucleotides	429.017	1.806	+	86840	68205.7	116298	80002.9	122496	164061	82753.8	117028	135607	94450.6	134592	165919	86840	122496	117028	134592	1.4106	0.320547	1.34762	0.364208	1.54988	0.174323
24	Inosine	C00294	Nucleotides	267.072	0.645	-	1.38924e+06	1.48632e+06	1.94933e+06	1.07499e+06	1.54534e+06	1.47217e+06	2.30599e+06	1.67757e+06	1.36872e+06	1375237	1.72839e+06	1.80142e+06	1.48632e+06	1.47217e+06	1.67757e+06	1.72839e+06	0.990481	0.341404	1.12868	0.617731	1.16287	0.908025
25	Hypoxanthine	C00262	Nucleotides	137.046	0.687	+	610618	697386	774706	451537	440495	314266	1.65094e+06	1.45175e+06	464988	1.68475e+06	1.47593e+06	1.65108e+06	697386	440495	1.45175e+06	1.65108e+06	0.631638	0.0106925	2.08171	0.251636	2.36753	0.00034484
26	Xanthine	C00385	Nucleotides	151.025	0.68	-	998307	891248	1.24796e+06	1.02001e+06	933768	1.21322e+06	1.27342e+06	1.43177e+06	1.26652e+06	1.07317e+06	1.24206e+06	1.20325e+06	998307	1.02001e+06	1.27342e+06	1.20325e+06	1.02174	0.945107	1.27558	0.0790923	1.20529	0.340146
27	Allantoate	C00499	Nucleotides	175.046	0.613	-	155351	157707	163348	172100	139518	153364	193587	182459	185572	170072	182043	194854	157707	153364	185572	182043	0.972456	0.715592	1.17669	0.00222988	1.15431	0.03552
28	(S)(+)-Allantoin	C02350	Nucleotides	157.035	0.664	-	632572	531724	600572	636100	590987	601475	582428	639954	697387	607659	528957	595727	600572	601475	639954	595727	1.0015	0.551868	1.06557	0.311125	0.991932	0.7924
29	5-Hydroxyisourate	C11821	Nucleotides	185.032	0.659	+	1175691	1.17492e+06	1486664	1.26529e+06	1.28148e+06	1.17091e+06	1.44172e+06	1.14317e+06	1.19777e+06	1.25221e+06	1.12949e+06	1.30703e+06	1175691	1.26529e+06	1.19777e+06	1.25221e+06	1.07621	0.73394	1.01878	0.901798	1.06508	0.69219
30	Urate	C00366	Nucleotides	167.02	0.64	-	708492	576697	569315	569568	507489	580541	619186	523468	609443	601832	706719	646447	576697	569568	609443	646447	0.98764	0.264428	1.05678	0.564987	1.12095	0.571875
31	2',3'-Cyclic CMP	C02354	Nucleotides	306.049	0.689	+	194036	160194	167446	156960	186502	228233	181251	196020	190007	176233	183204	179180	167446	186502	190007	179180	1.1138	0.510246	1.13474	0.24431	1.07008	0.618699
32	5-6-Dihydrothymine	C00906	Nucleotides	129.066	0.661	+	3.45733e+06	3.97695e+06	3.93201e+06	3478032	3449010	4.35368e+06	3.38913e+06	4.35152e+06	3.92752e+06	3.63003e+06	3.92181e+06	3.93048e+06	3.93201e+06	3478032	3.92752e+06	3.92181e+06	0.884543	0.93721	0.998857	0.771847	0.997407	0.851199
33	Pyridoxal	C00250	Nucleotides	166.05	0.688	-	357986	389525	408122	401981	436034	451576	383281	399128	442218	408381	380097	378437	389525	436034	399128	380097	1.1194	0.0972342	1.02465	0.371981	0.975798	0.84094
34	Pyridoxamine 5'-phosphate	C00647	Nucleotides	249.061	0.694	+	1.06979e+06	1.12859e+06	1122217	1232891	1.23685e+06	1.16213e+06	1.18374e+06	1.15621e+06	1.17035e+06	1.1391e+06	1.20132e+06	1.26523e+06	1122217	1232891	1.17035e+06	1.20132e+06	1.09862	0.0275057	1.04289	0.0354502	1.07049	0.0808571
35	Nicotinamide	C00153	Nucleotides	123.055	0.856	+	26475054	34052160	32133840	33199286	29667734	33119658	29099610	31639802	36515060	33313502	28454082	34982568	32133840	33119658	31639802	33313502	1.03068	0.686762	0.984626	0.652092	1.03671	0.673269
36	Nicotinate ribonucleotide	C01185	Nucleotides	337.052	1.762	+	233521	330921	288269	337047	262464	338142	265892	251915	358130	215430	219485	229074	288269	337047	265892	219485	1.16921	0.494485	0.922374	0.867823	0.761388	0.0917297
37	Phosphate	C00009	Phosphates	96.9682	0.706	-	155232	57723.1	69096	85552.9	114553	91452.4	0	96006.5	190292	86051.3	0	75125.4	69096	91452.4	96006.5	75125.4	1.32356	0.925945	1.38946	0.98314	1.08726	0.381149
38	Diphosphate	C00013	Phosphates	176.935	0.603	-	188418	276415	191303	253853	148062	187944	103023	105411	224047	119550	184425	152020	191303	187944	105411	152020	0.98244	0.628626	0.551017	0.204911	0.794655	0.124524
39	D-Glucose	C00031	Glycolysis	179.055	0.651	-	65742420	63744372	72076216	65758444	69237176	66999852	79049320	71555352	74256768	72453640	72377416	71908232	65742420	66999852	74256768	72377416	1.01913	0.960126	1.12951	0.0802426	1.10092	0.11484
40	D-Glyceraldehyde 3-phosphate/Glycerone phosphate	C00118	Glycolysis	168.988	0.682	-	334713	972554	3.97925e+06	2376890	1.74852e+06	3.1648e+06	1940729	9163367	416269	1.82291e+06	2.94793e+06	806487	972554	2376890	1940729	1.82291e+06	2.44397	0.606347	1.9955	0.516329	1.87435	0.943387
41	Pyruvate	C00022	Glycolysis	87.0072	0.637	-	15813453	17756138	18406178	15725971	16167265	14884224	18934000	16160741	14543653	17133182	16901462	17575768	17756138	15725971	16160741	17133182	0.885664	0.115695	0.91015	0.630887	0.964916	0.886874
42	Lactate	C01432	Glycolysis	89.0228	0.632	-	111326888	124294936	133159064	135248208	114618024	130616616	85336184	87830648	101084952	112727192	107597864	105447648	124294936	130616616	87830648	107597864	1.05086	0.68388	0.706631	0.0170101	0.865666	0.0990157
43	Mannitol	C00392	Other sugars	181.071	0.652	-	3934306	4181212	4.78676e+06	4.27573e+06	4.21398e+06	4.47866e+06	4.98522e+06	4633357	4.75692e+06	4827958	4.5092e+06	4.57161e+06	4181212	4.27573e+06	4.75692e+06	4.57161e+06	1.02261	0.937862	1.13769	0.146898	1.09337	0.283978
44	D-Ribose	C00121	Other sugars	149.044	0.651	-	1.7123e+06	1.63261e+06	1.93512e+06	1.71988e+06	1.8452e+06	1785965	2.04252e+06	1946703	1.93432e+06	1.96528e+06	1968680	1.64131e+06	1.7123e+06	1785965	1946703	1.96528e+06	1.04302	0.820117	1.1369	0.0909489	1.14774	0.524629
45	D-Arabitol	C01904	Other sugars	151.06	0.651	-	235964	191743	231396	224582	242516	236772	279487	272932	222033	252566	219374	279221	231396	236772	272932	252566	1.02323	0.376234	1.1795	0.169218	1.09149	0.240632
46	Citrate	C00158	TCA cycle	191.019	0.594	-	2.49617e+06	3362865	2.45182e+06	2.49528e+06	1.79315e+06	2.30877e+06	2.50228e+06	1.86419e+06	3182255	2.64082e+06	3.17875e+06	2664671	2.49617e+06	2.30877e+06	2.50228e+06	2664671	0.924923	0.191056	1.00245	0.626351	1.0675	0.874942
47	2-Oxoglutarate	C00026	TCA cycle	145.013	0.58	-	614232	790730	722091	672997	597127	670484	572628	551776	704048	711375	722371	737510	722091	670484	572628	722371	0.928532	0.337429	0.793013	0.228526	1.00039	0.790674
48	Succinate	C00042	TCA cycle	117.018	0.592	-	4.59554e+06	5.71776e+06	5.32077e+06	5.23347e+06	4972348	4951949	4.80113e+06	4.84495e+06	5.65563e+06	4.79105e+06	5.22102e+06	5351632	5.32077e+06	4972348	4.84495e+06	5.22102e+06	0.934516	0.665558	0.910573	0.809507	0.981253	0.819364
49	Fumarate	C00122	TCA cycle	115.002	0.6	-	175247	236476	210134	216618	173847	196116	173908	151619	195484	182938	202806	220852	210134	196116	173908	202806	0.933288	0.615248	0.827602	0.197768	0.965123	0.819161
50	Malate	C00149	TCA cycle	133.013	0.585	-	2433571	3.11948e+06	2.63938e+06	2807840	2642435	2.69981e+06	2.031e+06	2.0982e+06	2.59026e+06	2627247	2.56869e+06	2656572	2.63938e+06	2.69981e+06	2.0982e+06	2627247	1.0229	0.949376	0.794959	0.142035	0.995404	0.609633
51	2-Hydroxyglutarate/Citramalate	C02630	Alternative Carboxylic acids	147.029	0.581	-	265454	299234	307091	302351	308295	323634	307656	307017	364410	326737	347297	336989	299234	308295	307656	336989	1.03028	0.217799	1.02815	0.193567	1.12617	0.030059
52	5-Oxoproline	C01879	GSH homeostasis	130.05	0.665	+	142624384	170690640	151924272	164100864	147620848	159428640	159598464	135104784	164654192	179012816	165748400	166648544	151924272	159428640	159598464	166648544	1.0494	0.847418	1.05051	0.881118	1.09692	0.173209
53	Ascorbate	C00072	GSH homeostasis	175.024	0.58	-	290529	324799	320618	338910	293291	340835	351540	309679	335102	381958	401967	404288	320618	338910	335102	401967	1.05705	0.549101	1.04517	0.283823	1.25373	0.00287078
54	Dehydroascorbate	C05422	GSH homeostasis	173.008	0.574	-	83190.7	124449	101448	86044.5	95034.1	84043.7	115504	98180.3	104876	128963	146808	123251	101448	86044.5	104876	128963	0.848166	0.302916	1.03379	0.819473	1.27122	0.097007
55	(5-L-Glutamyl)-L-glutamine	C05283	Gamma-glutamyls	274.104	0.604	-	108075	115428	112926	120886	117731	113449	102000	106901	125465	90910	101082	99249.2	112926	117731	106901	99249.2	1.04256	0.162624	0.946649	0.931021	0.87889	0.0166549
56	Dimethylglycine	C01026	Serine biosynthesis and one-carbon metabolism	104.071	0.664	+	658493	837208	878068	727221	788513	898474	863775	885245	805419	991493	978735	889661	837208	788513	863775	978735	0.941836	0.880283	1.03173	0.447136	1.16905	0.095717
57	Phosphoserine	C02532	Serine biosynthesis and one-carbon metabolism	186.018	0.594	+	156690	151710	129209	147443	175928	165129	167576	114293	203092	134150	188461	123400	151710	165129	167576	134150	1.08845	0.225505	1.10458	0.592239	0.884252	0.904157
58	Folate	C00504	Folate pool (One carbon metabolism)	440.132	0.967	-	44133.4	43188.9	38022.9	51077.8	59020.4	52050	50200.5	33641.1	37247	65762.5	55712.5	58127.7	43188.9	52050	37247	58127.7	1.20517	0.0174499	0.86242	0.804822	1.34589	0.00718552
59	Ornithine	C01602	Urea cycle	133.098	0.641	+	923579	1.42466e+06	1.22318e+06	1.2428e+06	1.09503e+06	680855	1.60978e+06	652966	1.38375e+06	1.27889e+06	1.02879e+06	1.01034e+06	1.22318e+06	1.09503e+06	1.38375e+06	1.02879e+06	0.895232	0.454059	1.13127	0.942028	0.841073	0.644183
60	N-Acetylneuraminate	C00270	Aminosugars	308.098	0.631	-	2.46073e+06	2330499	2559819	2282454	2684325	2.25852e+06	3069836	3004836	2.51969e+06	2.62021e+06	2.75759e+06	2.65448e+06	2.46073e+06	2282454	3004836	2.65448e+06	0.92755	0.797991	1.22111	0.0895963	1.07873	0.0439373
61	D-Glucosamine	C00329	Aminosugars	180.086	0.661	+	362527	251731	458526	223960	310655	544177	356507	559810	362295	325950	450617	448280	362527	310655	362295	448280	0.856917	0.986678	0.99936	0.486702	1.23654	0.523302
62	1-4-beta-D-Xylan	C02352	Aminosugars	131.034	0.636	-	2.48871e+06	2.8795e+06	2.69528e+06	2.66599e+06	2557157	2.42246e+06	2.84118e+06	2.76689e+06	2.73915e+06	2.72105e+06	2.84541e+06	2.94315e+06	2.69528e+06	2557157	2.76689e+06	2.84541e+06	0.948753	0.354201	1.02657	0.463906	1.0557	0.316094
63	Glycolate	C00160	Aminosugars	75.0072	0.665	-	236018	282979	363462	226657	260123	297196	303300	517960	351235	353755	306857	366447	282979	260123	351235	353755	0.919231	0.48223	1.24121	0.266571	1.25011	0.308924
64	Carnosine	C00386	Arginine and proline metabolism	227.114	0.608	+	55139	109899	94813.9	79636.3	66494.9	139960	58427.9	93615.2	113226	91175.1	119412	92400.1	94813.9	79636.3	93615.2	92400.1	0.839922	0.769554	0.987356	0.940892	0.974541	0.485947
65	Creatine	C00300	Arginine and proline metabolism	132.077	0.664	+	30001622	35973872	33423802	32257018	31570574	36954656	40805516	39668508	37059164	33089210	40299612	37255404	33423802	32257018	39668508	37255404	0.965091	0.858199	1.18683	0.0423323	1.11464	0.239259
66	Creatinine	C00791	Arginine and proline metabolism	114.066	0.664	+	13959552	16074445	15523288	10019889	15038237	16967398	14380381	16834444	15849600	15770920	14034916	17106110	15523288	15038237	15849600	15770920	0.968753	0.615542	1.02102	0.626224	1.01595	0.700351
67	N-Acetylornithine	C00437	Arginine and proline metabolism	173.092	0.668	-	147180	133152	157059	161935	118442	204871	149876	210608	182998	146462	182441	187883	147180	161935	182998	182441	1.10026	0.571215	1.24337	0.134293	1.23958	0.146815
68	trans-4-Hydroxy-L-proline	C01157	Arginine and proline metabolism	132.066	0.653	+	935811	1.12533e+06	1.23018e+06	982639	949552	1.05446e+06	1.46358e+06	1.19856e+06	962808	1.28368e+06	1.37668e+06	1.39597e+06	1.12533e+06	982639	1.19856e+06	1.37668e+06	0.873203	0.329435	1.06508	0.544969	1.22336	0.0515687
69	N-Succinyl-L-glutamate 5-semialdehyde	C05932	Arginine and proline metabolism	230.064	0.646	-	481062	647633	528386	614162	622837	544585	518920	325606	524408	534946	501425	485531	528386	614162	518920	501425	1.16234	0.495436	0.982086	0.306645	0.948975	0.432249
70	Pantothenol	C00864	Panthothenate metabolism	220.118	0.679	+	9669972	9289969	10378785	11769681	11532699	10056761	11199932	11323456	12176029	10520259	13177236	11932511	9669972	11532699	11323456	11932511	1.19263	0.098108	1.17099	0.0156476	1.23398	0.0651473
71	L-Cysteate	C00506	Sulfur metabolism	170.012	0.823	+	251802	295106	186497	297437	192548	152701	163955	114258	197191	210050	123579	143943	251802	192548	163955	143943	0.76468	0.601956	0.651126	0.096288	0.571651	0.105782
72	5-Hydroxyindoleacetate	C05635	Indole and Tryptophan	192.065	1.878	+	108862	113515	93199.7	79751.5	86477.8	77543.7	75427	86549.4	110030	97106.2	94622	67112.6	108862	79751.5	86549.4	94622	0.73259	0.0234006	0.795035	0.289574	0.869189	0.172674
73	Indole	C00463	Indole and Tryptophan	118.065	1.75	+	1.75802e+06	2.41208e+06	1707883	2075406	1.94567e+06	1.65881e+06	2.15876e+06	1.69646e+06	2193308	2.03232e+06	1.79308e+06	1.69776e+06	1.75802e+06	1.94567e+06	2.15876e+06	1.79308e+06	1.10674	0.810671	1.22795	0.847796	1.01994	0.65794
74	Indole-3-acetaldehyde	C00637	Indole and Tryptophan	160.076	1.731	+	343859	435819	319682	390146	367745	353693	402632	355145	465507	388806	344550	357904	343859	367745	402632	357904	1.06946	0.917474	1.17092	0.435147	1.04084	0.946379
75	Indole-3-acetate	C00954	Indole and Tryptophan	176.07	1.891	+	21216166	27750490	22222090	33350134	23855040	23825250	769785	11170243	34026280	564489	605162	468849	22222090	23855040	11170243	564489	1.07348	0.432748	0.502664	0.449069	0.0254022	0.000336496
76	Indolepyruvate	C00331	Indole and Tryptophan	204.063	0.849	+	1257320	1.54058e+06	1.77e+06	1709044	1.65137e+06	1700491	1.6217e+06	1.74745e+06	1603326	1662769	1.70047e+06	1.62026e+06	1.54058e+06	1700491	1.6217e+06	1662769	1.1038	0.33297	1.05265	0.433467	1.07931	0.408194
77	Indoxyl	C05658	Indole and Tryptophan	134.06	0.681	+	2440518	3217306	2.98945e+06	3446776	3478037	3082282	2969049	3484752	4003005	3.33619e+06	3.00177e+06	3.34171e+06	2.98945e+06	3446776	3484752	3.33619e+06	1.15298	0.160166	1.16568	0.184994	1.11599	0.250786
78	Picolinic acid	C10164	Indole and Tryptophan	124.039	0.705	+	171489	100235	200806	164510	183281	165304	711962	607072	389017	312895	347910	358229	171489	165304	607072	347910	0.963932	0.680296	3.54	0.0144809	2.02876	0.00517932
79	g-Oxalo-crotonate	C03453	Indole and Tryptophan	159.028	0.833	+	54021	85126	74652.8	8089.74	10054.3	17990.9	187847	151136	72462.2	196091	147464	226253	74652.8	10054.3	151136	196091	0.13468	0.00354071	2.02452	0.134909	2.62671	0.00862454
80	2-Oxoadipate	C00322	Indole and Tryptophan	161.046	1.908	+	1.86698e+06	2588196	2.34056e+06	3.00359e+06	2401325	2.42958e+06	78416.4	1076413	3142002	58683.8	68183.7	70316.7	2.34056e+06	2.42958e+06	1076413	68183.7	1.03803	0.296372	0.459895	0.419493	0.0291313	0.000483752
81	Serotonin	C00780	Signaling	177.102	1.803	+	375863	486569	415033	512773	500321	449217	789924	710674	572052	714089	676594	620067	415033	500321	710674	676594	1.2055	0.178391	1.71233	0.0206515	1.63022	0.00449041
82	sn-glycero-3-Phosphoethanolamine	C01233	Glycerophospholipid biosynthesis	216.063	1.79	+	342097	433351	378284	359539	453086	455448	887659	460097	423410	857402	664322	647715	378284	453086	460097	664322	1.19774	0.407765	1.21628	0.245494	1.75615	0.00944556
83	Acetylcholine	C01996	Glycerophospholipid biosynthesis	146.118	0.67	+	1.22258e+06	1.47019e+06	1.32485e+06	1.36755e+06	1.27912e+06	1.44591e+06	1.28341e+06	1.46951e+06	1.48786e+06	1.63013e+06	1.20146e+06	1.39089e+06	1.32485e+06	1.36755e+06	1.46951e+06	1.39089e+06	1.03223	0.787041	1.10919	0.48628	1.04985	0.658617
84	Choline	C00114	Glycerophospholipid biosynthesis	104.107	0.652	+	128375656	136660272	148969376	132841224	110086360	131192000	131990920	118131584	118740168	101511320	120537368	118126552	136660272	131192000	118740168	118126552	0.959986	0.232529	0.868871	0.115251	0.864381	0.0437141
85	Sphinganine 1-phosphate	C01120	Sphingolipid biosynthesis	380.255	3.407	-	46279.7	62780.8	89065.3	83382.7	60195.5	90849.8	89633.6	97542.7	79416.6	73696.8	71706.7	105963	62780.8	83382.7	89633.6	73696.8	1.32816	0.478714	1.42772	0.166626	1.17387	0.347496
86	L-Carnitine	C00318	Carnitine and fatty acid metabolism	162.112	0.658	+	12738829	11796428	11205640	11848459	12345761	13052563	13681141	12559661	11932853	14909067	15447392	14980177	11796428	12345761	12559661	14980177	1.04657	0.425927	1.0647	0.298249	1.26989	0.00258033
87	acyl-C3 (propionyl-carnitine)	C03017	Carnitine and fatty acid metabolism	218.138	0.677	+	1.76868e+06	1.99572e+06	1649959	1.9665e+06	2203544	2139529	1.98864e+06	1.89145e+06	2.24282e+06	1.99148e+06	2.02156e+06	1.82601e+06	1.76868e+06	2139529	1.98864e+06	1.99148e+06	1.20968	0.073363	1.12437	0.18059	1.12597	0.297358
88	acyl-C4 (butanoyl-l-carnitine)	C02862	Carnitine and fatty acid metabolism	232.154	0.679	+	1.39937e+06	1452431	1.562e+06	1463986	1.70295e+06	1495197	1595991	1.3942e+06	1.78118e+06	1391490	1745656	1.36874e+06	1452431	1495197	1595991	1391490	1.02944	0.404881	1.09884	0.382413	0.958042	0.826354
89	acyl-C6 (hexanoyl-l-carnitine)	HMDB00756	Carnitine and fatty acid metabolism	260.185	1.8	+	190143	198586	204413	236992	213890	202635	207231	200346	251937	199180	201510	197657	198586	213890	207231	199180	1.07706	0.139345	1.04353	0.255721	1.00299	0.706698
90	acyl-C8 (L-octanoylcarnitine	HMDB00791	Carnitine and fatty acid metabolism	288.216	1.857	+	43859.5	61709.2	40441.1	43710.3	55552.9	58474.8	45890.1	47881.9	58456.3	48117.7	70466.9	48308.4	43859.5	55552.9	47881.9	48308.4	1.26661	0.650293	1.09171	0.800098	1.10144	0.521737
91	Hexanoic acid (caproate)	C01585	Saturated Fatty acids	115.075	1.79	-	224276	361643	295353	302454	261921	322791	306622	358179	315235	311758	287430	291418	295353	302454	315235	291418	1.02404	0.966154	1.06731	0.484187	0.986675	0.942281
92	Octanoic acid (caprylate)	C06423	Saturated Fatty acids	143.106	2.011	-	565326	578100	544891	582227	626046	664534	678792	574882	677065	590036	670431	525029	565326	626046	677065	590036	1.10741	0.0746957	1.19765	0.0862707	1.04371	0.494577
93	Decanoic acid (caprate)	C01571	Saturated Fatty acids	171.138	2.142	-	3826890	7.43742e+06	6.20007e+06	6.94794e+06	5218857	6.83873e+06	5.27363e+06	5965800	8502004	5.84492e+06	6148216	2.92881e+06	6.20007e+06	6.83873e+06	5965800	5.84492e+06	1.10301	0.690094	0.962215	0.626934	0.942718	0.596347
94	Tetradecanoic acid	C06424	Saturated Fatty acids	227.201	2.546	-	2.12823e+06	2.36776e+06	2663399	2294698	2.21834e+06	2.20991e+06	2.75025e+06	3.50994e+06	2.46068e+06	2.8572e+06	2.80828e+06	2.74271e+06	2.36776e+06	2.21834e+06	2.75025e+06	2.80828e+06	0.936895	0.406846	1.16154	0.210186	1.18605	0.0581964
95	Hexadecanoic acid	C00249	Saturated Fatty acids	255.232	2.897	-	25647536	29411798	40104884	24181338	26948504	38210760	38420460	42341524	26693520	30738736	28104506	34057220	29411798	26948504	38420460	30738736	0.916248	0.766076	1.30629	0.55638	1.04512	0.879218
96	Octadecanoic acid	C01530	Saturated Fatty acids	283.264	3.409	-	20863910	29766816	43379020	36081584	28808282	41601272	35621408	41463716	32696046	40934672	33479328	42414752	29766816	36081584	35621408	40934672	1.21214	0.609658	1.19668	0.496474	1.37518	0.344769
97	Tetradecenoic acid	C08322	Monounsaturated Fatty Acids	225.185	2.352	-	84084.1	78691.9	98852.9	75047.6	84616.2	91211.8	59973.6	93946.1	85767.6	125798	103665	115089	84084.1	84616.2	85767.6	115089	1.00633	0.663284	1.02002	0.571401	1.36873	0.0346184
98	Hexadecenoic acid	C08362	Monounsaturated Fatty Acids	253.217	2.582	-	405333	500361	599687	389599	493912	514363	1.64856e+06	1.32096e+06	1.09047e+06	1.67351e+06	1.64046e+06	1.60186e+06	500361	493912	1.32096e+06	1.64046e+06	0.98711	0.626678	2.64	0.00765639	3.27856	4.51264e-05
99	Octadecenoic acid	C00712	Monounsaturated Fatty Acids	281.248	2.939	-	2.91884e+06	3.18663e+06	3.49302e+06	3.1432e+06	2873218	3.61929e+06	8490254	6987738	5144671	6.71965e+06	7792892	8674391	3.18663e+06	3.1432e+06	6987738	7792892	0.986371	0.966051	2.19283	0.0200561	2.4455	0.00153835
100	Linoleate	C01595	Poly-unsaturated Fatty Acids	279.233	2.626	-	433471	479545	532915	405747	367591	544591	1.49893e+06	1410099	1.00806e+06	1.34499e+06	1.14539e+06	1296714	479545	405747	1410099	1296714	0.846108	0.522639	2.94049	0.00585177	2.70405	0.00030405
101	Octadecatrienoic acid	C06427	Poly-unsaturated Fatty Acids	277.217	2.453	-	140788	143662	158214	108564	92519.4	130641	237443	282507	202622	317110	305045	350104	143662	108564	237443	317110	0.755688	0.0396569	1.65279	0.0171115	2.20733	0.000261735
102	Eicosatetraenoic acid	C00219	Poly-unsaturated Fatty Acids	303.233	2.534	-	727088	918824	837149	814653	951222	769563	2671414	2.38896e+06	1.53716e+06	2.20978e+06	2462573	2.54865e+06	837149	814653	2.38896e+06	2462573	0.973128	0.833647	2.85368	0.0165283	2.94162	0.000167821
103	Eicosapentaenoic acid	C06428	Poly-unsaturated Fatty Acids	301.217	2.397	-	155522	228814	212937	187022	149802	170358	581742	565094	383730	567297	565470	546579	212937	170358	565094	565470	0.800038	0.291362	2.65381	0.00981435	2.65557	0.000100361
104	Docosahexaenoic acid	C06429	Poly-unsaturated Fatty Acids	327.233	2.443	-	1.51719e+06	1.85508e+06	1.60532e+06	1.30202e+06	1.20802e+06	1.63737e+06	2.95392e+06	3.14289e+06	2164005	2885198	2.8695e+06	2.98591e+06	1.60532e+06	1.30202e+06	2.95392e+06	2885198	0.811063	0.168794	1.84008	0.025848	1.79727	0.000309128
105	(8Z-11Z-14Z)-Icosatrienoic acid	C03242	Essential fatty acids	305.248	2.713	-	114941	137891	156049	109778	146115	137304	541029	402867	207208	371875	401440	415165	137891	137304	402867	401440	0.995743	0.76253	2.92164	0.0642725	2.91129	0.00011848
106	(5Z-8Z-11Z-14Z-17Z)-Icosapentaenoic acid	C06428	Essential fatty acids	301.217	2.397	-	155522	228814	212937	187022	149802	170358	581742	565094	383730	567297	565470	546579	212937	170358	565094	565470	0.800038	0.291362	2.65381	0.00981435	2.65557	0.000100361
107	(7Z-10Z-13Z-16Z-19Z)-Docosa-7-10-13-16-19-pentaenoic acid	C16513	Essential fatty acids	329.248	2.56	-	356201	373952	426835	312706	327515	349950	1.11977e+06	999973	755014	1.15243e+06	887929	1.05163e+06	373952	327515	999973	1.05163e+06	0.875822	0.0798399	2.67407	0.00637043	2.81222	0.00128142
108	Triacanthine	C08435	Other	204.123	0.684	+	4.43701e+06	5.35924e+06	4.58247e+06	5.65466e+06	5464686	5.28971e+06	4677354	5.24748e+06	5.94427e+06	5.43936e+06	4.07049e+06	5451466	4.58247e+06	5464686	5.24748e+06	5.43936e+06	1.19252	0.0907518	1.14512	0.345467	1.18699	0.737485
109	2-Methyleneglutarate	C02930	Other	143.034	0.651	-	6.80515e+06	7.58934e+06	5.80238e+06	6926884	6888156	6.55344e+06	7.48051e+06	6996172	7.22272e+06	7325640	7319688	7416440	6.80515e+06	6888156	7.22272e+06	7325640	1.0122	0.919332	1.06136	0.402776	1.07648	0.296397
110	Methylenediurea	C06381	Other	133.074	0.664	+	253660	276341	274653	288983	282044	342441	256103	239233	360647	303338	426509	260591	274653	288983	256103	303338	1.05218	0.150466	0.932463	0.681009	1.10444	0.285438
111	3-Oxalomalate	C01990	Other	207.014	0.645	+	1.69966e+06	1.96433e+06	2109898	2.08395e+06	2.14216e+06	2099554	1862734	1.98002e+06	2.0504e+06	1.87093e+06	1946456	2.02987e+06	1.96433e+06	2099554	1.98002e+06	1946456	1.06884	0.204134	1.00798	0.778236	0.990899	0.858393
112	cis-p-Coumarate	C06738	Other	165.055	0.68	+	21199506	28290098	22778704	26864474	25281850	27352902	22240704	22099414	28238146	26941336	20812798	25747506	22778704	26864474	22240704	25747506	1.17937	0.342159	0.976381	0.973754	1.13033	0.89238
113	Deoxyribose triphosphate	C12347	Other	374.964	0.625	+	99739.9	157130	148652	146386	148660	113165	157636	163421	182837	177966	103498	110893	148652	146386	163421	110893	0.984754	0.968378	1.09935	0.166952	0.745991	0.889619
114	Riboflavin	C00255	Other	377.144	1.737	+	1.11062e+06	1.28474e+06	1062662	1.22005e+06	1.14121e+06	1.17705e+06	1255413	1.39275e+06	1.4911e+06	1.53009e+06	1.31651e+06	1.43573e+06	1.11062e+06	1.17705e+06	1.39275e+06	1.43573e+06	1.05981	0.726147	1.25403	0.0772807	1.29273	0.039812
115	Fe(III)dicitrate	C06229	Other	245.948	0.639	+	94388.4	107699	109645	109590	82299.4	36367.6	118450	72834.9	68873.8	99186.4	115994	85002.6	107699	82299.4	72834.9	99186.4	0.764163	0.272679	0.676284	0.359223	0.920961	0.723993
116	Glucosinolate	C17260	Other	318.999	0.842	+	101296	81246.6	94310	34521.4	148271	123153	197463	50249.3	100124	72152.4	59565.5	172789	94310	123153	100124	72152.4	1.30583	0.795438	1.06165	0.616357	0.765055	0.812091
117	Pyridoxamine	C00534	Other	169.095	0.623	+	4.09491e+06	1.02635e+06	4.28087e+06	2488581	1.95184e+06	1.50849e+06	5490322	3.59481e+06	5.17865e+06	3.18262e+06	3.03754e+06	1.71523e+06	4.09491e+06	1.95184e+06	5.17865e+06	3.03754e+06	0.476651	0.351533	1.26465	0.250659	0.741783	0.693561
118	L-Noradrenaline	C00547	Other	170.081	0.683	+	58986048	72332024	63489252	69676768	71837536	74577568	62139164	55602416	80193072	70088624	57489676	73565672	63489252	71837536	62139164	70088624	1.13149	0.163972	0.978735	0.906483	1.10394	0.752846
119	Oxalosuccinate	C05379	Other	189.006	1.002	-	101326	121173	125506	106524	143132	128506	151928	115558	142877	153870	127627	126691	121173	128506	142877	127627	1.06052	0.482017	1.17912	0.191119	1.05326	0.15903
120	2-Oxo-7-methylthioheptanoic acid	C17220	Other	191.076	0.622	+	10830897	12223332	11729469	11611560	12573912	10820765	14728285	12603733	12774416	11956933	11067556	10960797	11729469	11611560	12774416	11067556	0.989948	0.914696	1.08909	0.0891853	0.943568	0.632948
