# Supplementary material for: BRAF Modulates Lipid Use and Accumulation
Source: Cancers (Basel). 2022 Apr 23;14(9):2110. doi: 10.3390/cancers14092110 (PMC9105200; doi:10.3390/cancers14092110)
Supplement: Supplementary file 1 [file cancers-14-02110-s001.zip › Supplemental Table S3.xlsx]

## Sheet: PLASMA AQ
	N.B.=[uM]
						Groups	HD			VE-pre										VE-post
N.	Compound	CmpdID	Pathway	parent	medRt	Polarity	HD A	HD B	HD C	MB 1397	MB 2494	MB 2546	MB 3099	MB 2019	MB 4979	MB 2290	MB 1477	MB 1407	MB 1952	MB 3143	MB 5024	MB 4939	MB 3216	MB 3167	MB 5028	MB 2691	MB 3114	MB 3241	MB 3260
1	(±)12(13)-DiHOME	Oxylipid4	Fatty acids / Eicosanoids / Prostaglandins	313.239	4.39174	-	0.0218352	0.0221364	0.0117438	0.00973753	0.0148976	0.075289	1.2358	0.00325257	0.00787405	0.0128564	0.0223669	0.0418632	0.00517273	0.00756917	0.242013	0.00315847	0.31675	0.0102239	0.00876682	0.0192777	0.00314512	0.0325542	0.00393617
2	12(S)-HETE	Oxylipid7	Fatty acids / Eicosanoids / Prostaglandins	319.228	5.874	-	0.00896489	0.0147892	0.04872	0.0390252	0.00740525	0.0146281	0.018538	0.00786815	0.0159778	0.00436312	0.0714286	0.00819933	0.00363264	0.0155423	0.000500511	0.00105884	0.00360304	0.0190993	9.36515e-05	0.0114647	0.00703199	0.000221154	0.0128206
3	13(S)-HODE	C14762	Fatty acids / Eicosanoids / Prostaglandins	295.228	5.56948	-	0.100663	0.0708054	0.0369052	0.0163585	0.0623361	0.769763	1.6335	0	0.0239548	0.031993	0.0665719	0.0600366	0.000166477	0.0612827	0.371773	0.0180442	0.573116	0.0187566	0.126375	0.0277885	0.0201003	0.0428733	0.0229975
4	13-OxoODE	Oxylipid9	Fatty acids / Eicosanoids / Prostaglandins	293.213	5.56173	-	0.0125174	0.0169288	0.019938	0.0125994	0.0135372	0.00452749	0.00143466	0.0127016	0.0105408	0.0066409	0.0117775	0.0413794	0.011641	0.0153284	0.00465744	0.0108376	0.00434804	0.0160662	0.00368718	0.0137019	0.0137703	0.0175015	0.0193969
5	15(S)-HETE	Oxylipid14	Fatty acids / Eicosanoids / Prostaglandins	319.228	5.64409	-	0.00962141	0.0127085	0.00929241	0.00294215	0.00305384	0.00413192	0.00501692	0.0063576	0.00453373	0.00441105	0.0188093	0.0127445	0.00562243	0.00961806	0.00452102	0.00543921	0.00337906	0.00312204	0.00289284	0.00479376	0.00473682	0.00926448	0.0085301
6	5(S)-HETE	Oxylipid23	Fatty acids / Eicosanoids / Prostaglandins	319.228	6.14216	-	0.00150217	0.00555852	0.00361932	0.00215456	0.00370454	0.00381491	0.00226375	0.00210384	0.00329222	0.000652162	0.00309297	0.00406916	0.00179078	0.00307108	0.00371684	0.00435356	0.00225456	0.00168129	0.00103286	0.00363999	0.000953671	0.00391142	0.00220158
7	5-OxoETE	Oxylipid24	Fatty acids / Eicosanoids / Prostaglandins	317.212	6.09164	-	0.000770099	0.00164471	0.000731498	0.000667912	0.00117461	0.00163773	0.000868592	0.000295011	0.000622126	0.00153517	0.000676314	0.000509747	0.000701656	0.00188228	0.000735025	0.000240395	0.000720171	0.000891002	0.000722427	0.00257786	0.00140328	0.00129229	0.00289721
8	(±)9(10)-DiHOME	Oxylipid26	Fatty acids / Eicosanoids / Prostaglandins	313.239	4.53475	-	0.0375158	0.0414944	0.026163	0.0518569	0.0250909	0.0894031	0.121455	0.00787806	0.0184603	0.0165647	0.0687741	0.456846	0.00958008	0.0457556	0.118612	0.00977847	0.373317	0.0247984	0.0207754	0.0514157	0.0139798	0.0347779	0.00799926
9	9(S)-HODE	C14767	Fatty acids / Eicosanoids / Prostaglandins	295.228	5.61568	-	0.0939084	0.066371	0.034102	0.0264856	0.0416241	0.272638	0.557913	0.0236179	0.0243318	0.0310611	0.0381665	0.081277	0.00919907	0.0274522	0.0700707	0.0158814	0.0588839	0.00666743	0.0763069	0.0567215	0.0216702	0	0.0185601
10	Arachidonic acid (5Z,8Z,11Z,14Z-Eicosatetraenoic acid)	C00219	Fatty acids / Eicosanoids / Prostaglandins	303.233	8.4566	-	2.81036	6.63068	5.14646	1.82064	4.81191	2.80688	3.00339	3.95342	3.60453	1.93598	4.20192	3.53727	1.98447	2.7603	2.48985	2.49327	4.90499	3.96145	1.28899	5.3812	1.42423	5.37688	5.67068
11	Capric acid (Decanoic acid)	C01571	Fatty acids / Eicosanoids / Prostaglandins	171.138	4.79929	-	1.55278	0.60418	0.715224	0.175913	2.04617	0.241739	1.02568	0.220851	0.218562	0.186524	0.676432	0.496067	0.279226	0.617141	6.09332	0.336194	3.25282	0.349408	0.106841	0.844272	0.258688	0.383576	0.260053
12	Dihomo-g-linolenic acid	C03242	Fatty acids / Eicosanoids / Prostaglandins	305.248	9.07432	-	1.44311	3.80223	2.60816	0.871079	2.39896	2.05355	2.16138	2.78867	2.50122	1.1033	3.17233	2.55326	1.18529	1.97133	1.09947	1.78589	2.67434	2.48692	0.501594	3.0604	1.70708	2.79235	3.12752
13	Docosahexaenoic acid	C06429	Fatty acids / Eicosanoids / Prostaglandins	327.233	8.0661	-	0.745507	2.16489	2.49604	0.862823	3.86599	1.92016	2.5277	1.32176	1.41741	0.461324	0.803981	1.44964	0.580607	1.39243	1.16404	1.32312	3.71139	1.66326	0.351998	1.74268	0.762316	1.61351	2.16669
14	Docosapentaenoic Acid	C16513	Fatty acids / Eicosanoids / Prostaglandins	329.248	8.69453	-	0.423772	1.03054	0.788223	0.217785	0.906798	0.410177	0.775781	0.563379	0.430121	0.193034	0.418677	0.586734	0.253459	0.494223	0.272333	0.375868	0.7075	0.452931	0.0935401	1.17508	0.325608	0.734744	0.716705
15	Adrenic Acid (7Z,10Z,13Z,16Z-Docosatetraenoic Acid)	C16527	Fatty acids / Eicosanoids / Prostaglandins	331.266	9.41971	-	3.71348	10.1843	7.74985	2.10914	7.08602	4.59278	3.66982	6.0901	4.38612	1.80282	5.0322	5.88606	2.65893	5.05338	2.56988	3.8212	3.97848	4.65617	1.23624	10.0159	3.09475	8.99707	10.728
16	Lauric acid (Dodecanoic acid)	C02679	Fatty acids / Eicosanoids / Prostaglandins	199.17	6.41648	-	4.30845	5.70509	3.99179	0.654797	5.31304	1.73685	3.47307	1.43032	1.60547	0.896458	1.95799	3.89887	1.77629	3.25778	80.1661	1.83915	64.986	1.51623	0.956921	5.08636	1.74883	3.70303	2.50291
17	Dodecanedioic acid	C02678	Fatty acids / Eicosanoids / Prostaglandins	229.144	1.45743	-	0.216057	0.458347	0.595025	0.125121	0.468637	0.230025	0.269109	0.104513	0.194442	0.15242	0.155968	0.176928	0.120005	0.226275	6.08675	0.105964	0.70731	0.250704	0.127458	0.393912	0.149114	0.368472	0.194356
18	Eicosapentaenoic acid	C06428	Fatty acids / Eicosanoids / Prostaglandins	301.217	7.65685	-	0.372423	0.420666	0.255297	0.0884335	0.803833	0.23764	0.433989	0.381746	0.20314	0.0895551	0.291455	0.352633	0.187333	0.250697	0.155683	0.201389	0.761524	0.340018	0.150693	0.359529	0.128861	0.377642	0.451047
19	Palmitate (Hexadecanoic acid)	C00249	Fatty acids / Eicosanoids / Prostaglandins	255.232	9.38691	-	232.618	409.602	328.709	149.134	388.434	259.722	280.58	242.336	255.531	92.3348	164.72	235.599	121.326	290.181	153.746	203.207	229.977	209.001	71.7708	413.037	188.662	371.681	369.975
20	Palmitoleic acid (Hexadecenoic acid)	C08362	Fatty acids / Eicosanoids / Prostaglandins	253.217	8.31747	-	63.5799	126.938	79.3999	12.4571	55.3192	23.0138	62.6061	34.6059	23.0809	9.52036	20.2817	24.4467	10.8231	104.072	10.0903	35.9496	32.8093	24.2858	1.6984	116.712	29.3854	129.896	48.6062
21	Lipoxin A4	C06314	Fatty acids / Eicosanoids / Prostaglandins	351.218	2.91283	-	0.00301471	0.00161428	0.00373319	0.00635181	0.00424367	0.00301608	0.00307505	0.00343659	0.00378412	0.00234608	0.00255196	0.00332696	0.00304269	0.00261539	0.00347569	0.00235099	0.00284054	0.00447626	0.00330093	0.00456343	0.00894856	0.00248946	0.00292579
22	Linoleic Acid	C01595	Fatty acids / Eicosanoids / Prostaglandins	279.233	8.69642	-	82.091	332.463	267.445	68.7301	169.367	146.513	248.333	114.283	174.395	41.8769	119.554	242.089	47.9736	186.618	128.555	92.7793	170.177	111.382	25.566	357.372	110.348	261.232	156.906
23	α-Linolenic acid (9,12,15-Octadecatrienoic acid)	C06427	Fatty acids / Eicosanoids / Prostaglandins	277.217	7.8312	-	3.85378	13.158	8.67823	3.95902	8.12157	7.15003	8.17055	4.56489	6.84896	1.32821	4.79939	13.9858	2.19897	9.88352	1.67054	4.02564	14.9858	3.82594	1.23512	18.8512	4.40685	8.89041	4.75768
24	Stearic acid (Octadecanoic acid)	C01530	Fatty acids / Eicosanoids / Prostaglandins	283.264	10.5469	-	83.8267	133.61	92.4989	100.949	205.729	135.747	118.139	102.276	112.711	47.8433	60.4306	129.197	71.432	104.32	96.3214	80.2423	125.099	103.069	41.2265	143.138	88.6973	110.41	176.84
25	Oleic acid (Octadecenoic acid)	C00712	Fatty acids / Eicosanoids / Prostaglandins	281.248	9.5839	-	361.484	1025.83	1065	209.711	1106.65	549.824	1057.24	421.304	552.282	142.998	310.41	366.72	150.084	762.456	478.076	403.28	631.217	341.188	60.6054	959.124	387.969	892.865	668.194
26	Resolvin D2	C18179	Fatty acids / Eicosanoids / Prostaglandins	375.199	2.9322	-	0.000708964	0.00204297	0.00148145	0.000339348	0.00241401	0.00510496	0.000553527	0.000519968	0.00276402	0.000686304	0.00240017	0.00349342	0.000279266	0.00134247	0.00110407	0.00385434	0.0020899	0.00203544	0.00133809	0.00133705	0.00149023	0.00131522	0.000505281
27	Resolvin E1	C18171	Fatty acids / Eicosanoids / Prostaglandins	349.202	1.75901	-	0.0634637	0.0536188	0.0762108	0.0519977	0.0810321	0.0671354	0.0425921	0.0349702	0.0652142	0.0498433	0.0591168	0.07553	0.0407706	0.0543214	0.221228	0.0975678	0.0583319	0.0572447	0.0335284	0.078039	0.0436466	0.0491174	0.0468478
28	Myristic acid (Tetradecanoic acid)	C06424	Fatty acids / Eicosanoids / Prostaglandins	227.201	8.00094	-	32.6359	35.3952	25.0538	4.63381	35.3921	14.5206	23.48	12.921	13.1741	5.20334	9.45939	14.9355	6.19787	24.3661	34.0067	16.8552	35.743	12.9068	3.71862	27.6568	10.8621	26.6113	18.2456
29	Myristoleic acid (Tetradecenoic acid)	C08322	Fatty acids / Eicosanoids / Prostaglandins	225.186	6.85198	-	4.54103	5.89814	3.12542	0.297068	2.67976	0.867188	2.58306	1.22241	0.724385	0.287451	0.733313	1.57584	0.367392	3.96315	0.585543	1.67684	1.13084	0.813515	0.150649	3.94407	1.27383	4.3154	1.5469
30	Leukotriene B4	C02165	Fatty acids / Eicosanoids / Prostaglandins	335.223	4.15468	-	0.00373946	0.0170837	0.00424411	0.00478472	0.00384883	0.00345929	0.00918246	0.00357128	0.0230844	0.0105601	0.00434901	0.0107595	0.00472166	0.00834648	0.0041647	0.0198505	0.00477659	0.00307719	0.00964234	0.0116183	0.0262183	0.00382802	0.0129806
31	Prostaglandin E2	C00584	Fatty acids / Eicosanoids / Prostaglandins	351.218	2.78914	-	0.00343849	0.00374691	0.00326443	0.00753341	0.00431874	0.00434965	0.00850322	0.00415884	0.00443459	0.00269022	0.00277198	0.00410178	0.00288101	0.00332867	0.00442891	0.00365874	0.00312649	0.00475565	0.00364327	0.00725147	0.00472204	0.00351196	0.00446154
32	Prostaglandin A2	C05953	Fatty acids / Eicosanoids / Prostaglandins	333.207	3.17205	-	1.07313	0.0255802	2.82737	0.538739	15.712	1.18102	0.000457013	0.25613	0.00113857	0.316448	0.559937	0.302222	0.00333345	0.515935	3.18165	0.526247	0.00208215	0.936307	0.000382925	0.252685	0.00955304	0.000736205	0.000706209
33	Prostaglandin E1	C04741	Fatty acids / Eicosanoids / Prostaglandins	353.233	2.68096	-	0.00125064	0.00306823	0	0.000546325	0.00271658	0.000432139	0.00118652	0.000929671	0.000485344	0.00270193	0.000440075	0.00522493	0.00137727	0.00359565	0.00103157	0.00123617	0.00261288	0.00338563	0.00101122	0.00340177	0.00213285	0.00117702	0.00318064
34	13,14-dihydro-15-keto Prostaglandin E2	PG4	Fatty acids / Eicosanoids / Prostaglandins	351.218	3.243	-	0.00149508	0.00223812	0.00218672	0.000640048	0.00885525	0.00755724	0.00540395	0.00137325	0.00117742	0.00234826	0.00146199	0.00214593	0.000604051	0.00264952	0.000655458	0.000871612	0.00210897	0.000713922	0	0.0008052	0.0210848	0.000976456	0.00284653
35	Taurodeoxycholic acid	C05463	Bile acids	498.29	3.89134	-	0.129529	0.00216007	0.0757478	0.0877807	0.0599674	0.0552641	0.0651193	0.0147224	0.0834348	0.0256898	0.242457	0.0549867	0.00950351	0.0670219	0.119907	0.0124222	0.252153	0.106891	0.0355188	0.0889236	0.0806581	0.195356	0.00946653
36	Taurochenodeoxycholic acid	C05465	Bile acids	498.29	3.68795	-	1.18275	0.0371674	0.137607	0.0958708	0.105763	0.0995747	0.270017	0.0784917	0.155104	0.0292523	0.233727	0.116723	0.0172785	0.187046	0.149743	0.0148877	0.521242	0.178232	0.0583177	0.212128	0.218653	0.276437	0.011959
37	Tauroursodeoxycholic acid	C16868	Bile acids	498.288	2.61368	-	0.0171152	0.00611722	0.00673856	0.00625247	0.0054647	0.00883845	0.0157999	0.0077469	0.0147049	0.00578672	0.0171494	0.0051485	0.00471517	0.0106352	0.00604637	0.0065338	0.0153478	0.00839688	0.00540394	0.00680137	0.009726	0.00965593	0.0033592
38	Taurocholic acid	C05122	Bile acids	514.284	2.97423	-	1.61458	0.0125469	0.043951	0.0287249	0.0352361	0.0477405	0.0794248	0.055963	0.0812627	0.0174724	0.304868	0.0502963	0.0145781	0.113933	0.131069	0.0173037	0.290399	0.155628	0.0343621	0.153028	0.242837	0.456012	0.0152284
39	Taurolithocholic acid	C02592	Bile acids	482.294	4.53071	-	0.0124682	0.0118157	0.0185723	0.0144507	0.0130959	0.0130427	0.0168122	0.011107	0.0126108	0.0114595	0.0180977	0.0136354	0.0109592	0.0132459	0.0209881	0.0115004	0.0226677	0.0173784	0.012175	0.0120998	0.0147964	0.0139995	0.0120572
40	Cholic acid	C00695	Bile acids	407.281	3.89687	-	0.108531	0.0753099	0.0154882	0.00823399	0.0214866	1.12129	0.0342721	0.0388633	0.832894	0.148405	0.0681605	0.0242378	0.29391	0.315981	0.0348124	0.573088	0.041275	0.055008	0.0295194	0.101056	0.023692	0.0325268	0.021329
41	Deoxycholic acid	C04483	Bile acids	391.287	5.29537	-	0.0449219	0.0356184	0.174183	0.307989	0.238599	1.10478	0.413934	0.0418324	0.912429	0.543992	0.667173	0.27975	0.22294	0.554078	0.285267	1.45148	0.333953	0.728575	0.476515	0.151995	0.356267	0.40959	0.364838
42	Chenodeoxycholic acid	C02528	Bile acids	391.287	5.11021	-	0.0661004	0.100922	0.0121535	0.00520626	0.0187833	0.923606	0.34294	0.0410379	0.844315	0.0748635	0.202081	0.0362191	0.131134	0.412503	0.0271446	0.578189	0.0355876	0.491317	0.0587921	0.0474629	0.0503514	0.0451184	0.00893816
43	Ursodeoxycholic acid	C07880	Bile acids	391.287	3.85041	-	0.00964461	0.0541611	0.0866447	0.0424375	0.178406	0.166764	0.0803972	0.0252915	0.230231	0.133069	0.106634	0.0316168	0.0147543	0.10078	0.106624	0.345589	0.0221023	0.105977	0.0333055	0.0208538	0.0457391	0.0146392	0.00696942
44	Glycocholic acid	C01921	Bile acids	464.302	2.83419	-	7.30857	0.0784756	0.164416	0.191314	0.130637	0.170526	0.476652	0.298581	0.918219	0.187938	0.899915	0.283022	0.0780928	0.908451	0.703963	0.2153	1.66425	0.48328	0.252178	1.30136	1.03115	1.99712	0.0695648
45	Glycochenodeoxycholic acid	C05466	Bile acids	448.307	3.60581	-	6.3548	0.714544	0.910081	0.7804	0.482781	0.861633	1.73624	0.546974	2.09231	0.812053	0.984287	1.0915	0.240916	3.14412	1.26855	0.190386	2.94618	1.04801	0.561271	1.96828	1.40298	1.23185	0.114224

## Sheet: Plasma RQ
							HD			VE-pre										VE-post										Blank			Techmix
N.	Compound	CmpdID	Pathway	parent	medRt	Polarity	HD A	HD B	HD C	MB 1397	MB 2494	MB 2546	MB 3099	MB 2019	MB 4979	MB 2290	MB 1477	MB 1407	MB 1952	MB 3143	MB 5024	MB 4939	MB 3216	MB 3167	MB 5028	MB 2691	MB 3114	MB 3241	MB 3260	1	2	3	1	2	3
1	(±)12(13)-DiHOME	Oxylipid4	Fatty acids / Eicosanoids / Prostaglandins	313.239	4.39174	-	55596.3	42971.6	31321.3	25971.5	39852.2	168350	2094375	11870.8	21021.8	24942.1	63112.5	111020	14486.4	36814.7	512787	13684.8	722677	34781.6	24255.2	48398.9	15646.5	51932.9	14549.7	3684.44	4125.53	0	113736	127301	142417		0.112251
2	12(S)-HETE	Oxylipid7	Fatty acids / Eicosanoids / Prostaglandins	319.228	5.874	-	35191.5	55730.4	171209	118216	36296	52429	60941.3	28287	47979.9	19749.3	304662	35479.9	17545.4	75964.3	7011.15	11278.5	20818.1	69036.9	3854.67	36587.6	40104.4	7222.87	52340.1	338.062	571.938	311.685	94699.7	98803.7	104061		0.0473088
3	13(S)-HODE	C14762	Fatty acids / Eicosanoids / Prostaglandins	295.228	5.56948	-	177371	93253.8	69418.2	33356.4	76878.2	1025414	2739960	0	51300.4	59673.9	118907	124110	12495.3	108154	795922	44367.1	1103911	55849.4	263994	82272.2	42415.3	72073.5	51706.2	6906.61	6829.25	0	257051	281632	312938		0.0986734
4	13-OxoODE	Oxylipid9	Fatty acids / Eicosanoids / Prostaglandins	293.212	5.56173	-	39523.1	71310.4	72106.5	29618.5	66746.1	118445	57755.7	40591.2	42769	27846.1	64178.3	204139	27908	72962.5	72287.9	43191.4	103110	49998	36358.2	66180.3	52671.2	59725.7	86826.3	2972.22	0	3938.69	63236.9	65925.3	76147.5		0.0995344
5	15(S)-HETE	Oxylipid14	Fatty acids / Eicosanoids / Prostaglandins	319.228	5.64409	-	12237.5	17616.3	10908.4	4755.05	10255.2	5617.82	6380.98	6106.86	6716.57	4374.64	28873.3	16169.7	4276.42	19630.2	6008.22	5633.45	8374.52	8849.93	5034.49	9630.79	8107.96	8630.15	10012.6	407.331	434.634	264.893	20414.4	20864.6	20346.1		0.0137148
6	5(S)-HETE	Oxylipid23	Fatty acids / Eicosanoids / Prostaglandins	319.228	6.14216	-	10873.5	22296	18962.3	9368.6	20378.8	14875	14227.7	14186.6	11466	6025.15	22310	18135.2	5860.4	24519.5	15534.5	11944.6	14985.4	11859	6123.43	19624.4	10249.4	16455.4	22213.6	254.228	721.707	652.51	220684	222144	234116		0.0326612
7	5-OxoETE	Oxylipid24	Fatty acids / Eicosanoids / Prostaglandins	317.212	6.09164	-	2410.42	921.626	2725.75	2167.64	3026.68	3030.57	2785.53	2011.77	1558.39	2382.02	2497.16	2033.43	1601.39	2760.51	2171.8	1763.51	3892.41	2447.49	1666.82	4605.51	2311.42	3176.85	6579.98	526.762	485.616	700.493	15812.5	16699.9	19544.4		0.112355
8	(±)9(10)-DiHOME	Oxylipid26	Fatty acids / Eicosanoids / Prostaglandins	313.239	4.53475	-	41413.4	38463.2	27879.6	41987.8	30091.8	87438.1	82562.7	12637.2	18194.5	21165.9	74064.3	360231	11813.1	48034.8	120503	14687.3	345520	27649.1	27914.3	47042	15370.3	42884.4	14840.8	3449.26	3808.1	3981.94	54626.3	62564.7	73803.4		0.151352
9	9(S)-HODE	C14767	Fatty acids / Eicosanoids / Prostaglandins	295.228	5.61568	-	177371	93695.4	61311.7	33356.4	76878.2	855265	0	43410.9	51300.4	59673.9	116077	124110	21325.1	79885.1	0	44367.1	0	29253.8	227157	74446.5	42415.3	0	51706.2	6906.61	6798.89	7338.75	202950	221943	229752		0.0631668
10	Arachidonic acid (5Z,8Z,11Z,14Z-Eicosatetraenoic acid)	C00219	Fatty acids / Eicosanoids / Prostaglandins	303.233	8.4566	-	13394330	31906090	21223300	7316760	23732080	13415460	13825560	19259530	15297900	9446872	22991420	18085040	6512656	13602030	11822520	13388930	20822890	17902470	7008750	23945520	7185230	25014350	31096970	5321.85	4537.81	5762.41	15103550	17472200	19180490		0.118673
11	Capric acid (Decanoic acid)	C01571	Fatty acids / Eicosanoids / Prostaglandins	171.138	4.79929	-	1789551	753510	682880	186311	2335496	289313	1220695	334062	319727	208318	856373	667878	256516	730020	7526866	481723	3518606	470980	159011	893705	349117	387565	338105	63700	66833	66032.2	906161	977946	1042416		0.0698714
12	Dihomo-g-linolenic acid	C03242	Fatty acids / Eicosanoids / Prostaglandins	305.248	9.07432	-	2067805	5581089	3269078	1137938	4263248	3585412	3433404	4373274	3383555	1789707	6173604	4037602	1261728	2849763	1805016	3041500	3577546	4067999	861469	4081522	2762368	3559377	5856384	3498.86	3539.47	3360.2	3108479	3460031	3698411		0.0867163
13	Docosahexaenoic acid	C06429	Fatty acids / Eicosanoids / Prostaglandins	327.233	8.0661	-	4102742	13162880	13430060	4271682	25021640	12734180	16294340	7563122	7398986	2732355	6066514	9686239	2490590	9753781	7966422	9041319	21256800	10515020	2368247	9418425	4688362	9682519	14814710	0	362.954	226.919	9044527	10444880	11152650		0.105038
14	Docosapentaenoic Acid	C16513	Fatty acids / Eicosanoids / Prostaglandins	329.248	8.69453	-	4621094	16467480	10366840	2133908	11873960	6069878	9531753	6579534	5028158	2132979	6110304	9806359	1975967	6585258	3678904	4511876	7736588	5812022	995138	13987480	4045272	9490237	9645727	0	0	330.691	5515568	6339368	7001148		0.118412
15	Adrenic Acid (7Z,10Z,13Z,16Z-Docosatetraenoic Acid)	C16527	Fatty acids / Eicosanoids / Prostaglandins	331.266	9.41971	-	3497360	9702905	6164920	1790304	7064826	4679082	3352654	6181042	4331056	1776116	5619772	6518148	2065318	4821401	2583433	4075952	3734426	4568142	1242321	8226378	3476318	7832288	11787690	0	29867.7	30466.6	3930397	4476858	5240786		0.144679
16	Lauric acid (Dodecanoic acid)	C02679	Fatty acids / Eicosanoids / Prostaglandins	199.17	6.41648	-	4278438	5972436	3032189	436399	5379118	1742148	3564088	1439300	1672095	729338	2115617	4212000	1175668	3316074	79168400	1976211	63268290	1598723	787609	4708044	1703928	3517737	2691493	93752.5	90667.9	94574.8	5759200	5830242	6435942		0.0618976
17	Dodecanedioic acid	C02678	Fatty acids / Eicosanoids / Prostaglandins	229.144	1.45743	-	140072	394446	295875	69410.8	363527	167007	224601	61049.7	158809	112634	120995	141063	57524.4	178135	5283126	81206.6	643784	151435	102954	199014	122133	305818	138382	5288.39	5658.41	5338.94	299611	292511	265787		0.0623694
18	Eicosapentaenoic acid	C06428	Fatty acids / Eicosanoids / Prostaglandins	301.217	7.65685	-	1631595	1720657	887150	293601	3592709	1044227	1662721	1622138	819329	385267	1256036	1716902	576467	1125696	701417	979107	3216017	1459588	688512	1449336	623410	1413586	2219632	1591.95	1299.34	1044.24	1381450	1398856	1696074		0.118514
19	Palmitate (Hexadecanoic acid)	C00249	Fatty acids / Eicosanoids / Prostaglandins	255.232	9.38691	-	181725100	352143500	218736000	109600800	328384200	228545500	240765300	205560800	209569600	70343890	164065200	231160100	70352290	260759500	136542200	188957300	204583400	187096800	56881160	324312100	172772100	302648700	336899200	10708650	10231540	10518770	202183700	214786800	220226000		0.0435744
20	Palmitoleic acid (Hexadecenoic acid)	C08362	Fatty acids / Eicosanoids / Prostaglandins	253.217	8.31747	-	51508880	112727000	53264820	8148292	42970740	16853960	52289090	30413720	15976260	6188782	17209750	22551510	5151832	96904540	7103542	31661410	28905790	19340370	1872189	91759110	25440590	110684900	42346750	0	0	0	28301210	30481960	33245080		0.080768
21	Lipoxin A4	C06314	Fatty acids / Eicosanoids / Prostaglandins	351.218	2.91283	-	3502.28	2248.54	3742.02	3570.53	7868.65	5183.29	3576.36	4904.94	3559.24	4079.15	4702.31	4466.44	3190.12	4360.16	3819.06	4345.88	4647.7	4039.24	4317.94	5110.2	12075.5	4460.2	3861.01	248.471	0	0	5825.94	5962.16	5570.51		0.0343615
22	Linoleic Acid	C01595	Fatty acids / Eicosanoids / Prostaglandins	279.233	8.69642	-	156064200	764340200	559875000	120991600	350965900	333404700	481419600	234328800	348903500	85726410	288461700	587998200	73475300	409559800	299470200	204703100	365718500	211174200	55953090	728908600	245743600	471890000	416278400	73088.3	69072.7	71824.3	244414100	291958000	311572400		0.122178
23	α-Linolenic acid (9,12,15-Octadecatrienoic acid)	C06427	Fatty acids / Eicosanoids / Prostaglandins	277.217	7.8312	-	13978640	46756350	27832390	11037670	31370090	27568540	27272130	17385990	21882660	4767498	22178760	55742170	5809582	38625260	6514964	16408480	50240450	14232340	4942650	57530470	18024940	29453310	20817680	5213.82	6305.88	6421.54	18939060	20197550	22905410		0.098006
24	Stearic acid (Octadecanoic acid)	C01530	Fatty acids / Eicosanoids / Prostaglandins	283.264	10.5469	-	69694780	120090800	62479430	81700770	202434400	129408200	109765500	93555170	101037200	34973510	60364960	133127800	41807100	97279780	90712180	76447420	117706500	95982070	31866510	123737700	87270250	94013380	177332400	8742569	8314020	8279294	107926800	101531600	104994200		0.0305412
25	Oleic acid (Octadecenoic acid)	C00712	Fatty acids / Eicosanoids / Prostaglandins	281.248	9.5839	-	312352900	856431800	677081700	156584200	989156600	468009600	840335900	386837200	435144700	134047800	309284500	369646800	98692700	595217600	416864800	374575700	536738700	298998900	51711520	752042000	360172700	676491700	600098200	2605453	2546216	2486609	401254000	454609800	479890900		0.0901626
26	Resolvin D2	C18179	Fatty acids / Eicosanoids / Prostaglandins	375.199	2.9322	-	5479.61	10392.3	7432.69	2349.71	12431.4	29640.9	3508.48	3745.05	14142.6	3688.72	14291.8	18094.1	2007.16	8364.21	7493.89	22251.8	11129.8	10453.5	6397.28	5918.24	12930	6801.66	3903.95	0	276.216	221.705	8858.59	9668.35	10373.3		0.0786809
27	Resolvin E1	C18171	Fatty acids / Eicosanoids / Prostaglandins	349.202	1.75901	-	15845.4	14180.8	35804.4	12427.8	46779.2	18678.6	11876.7	11282	15075.1	17086.1	17819	19624.5	13102.2	19006.9	108418	37596.9	14444.6	17916.6	8730.63	18381.7	14984.8	13316.9	16825.5	609.835	644.912	289.252	20142	19155.1	17335.1		0.0754307
28	Myristic acid (Tetradecanoic acid)	C06424	Fatty acids / Eicosanoids / Prostaglandins	227.201	8.00094	-	27626900	30913640	15876920	2935903	31803880	11001780	19495420	11332100	10625350	3009794	8701312	14300320	3532606	21463920	30964870	15256460	32486750	11525220	2142038	22221080	9349832	22909210	17012850	394200	399442	391154	14316860	16999700	17542210		0.106039
29	Myristoleic acid (Tetradecenoic acid)	C08322	Fatty acids / Eicosanoids / Prostaglandins	225.186	6.85198	-	4492590	6290368	2534730	290325	2932545	1014651	2581667	1325764	820211	258381	862821	1800503	306270	3964052	693207	1953018	1276716	887507	103291	3735257	1441303	4316692	1830256	32061.5	36143.8	0	1708428	1751944	2002147		0.0870571
30	Leukotriene B4	C02165	Fatty acids / Eicosanoids / Prostaglandins	335.223	4.15468	-	9674.75	18987.8	10165.6	9715.1	9866.39	9865.68	9944.78	9131.7	31774.8	15986.1	11957	12590.3	10239	13630.7	10492.4	29433.5	13581	10486.1	17748.7	13869.3	53330	9012.42	18220.1	1708.21	1938.07	2099.41	91904.9	91974	94067.4		0.0132657
31	Prostaglandin E2	C00584	Fatty acids / Eicosanoids / Prostaglandins	351.218	2.78914	-	3502.28	3137	3742.02	3570.53	4270.77	4262.95	3576.36	4904.94	4077.39	4079.15	4702.31	4466.44	3190.12	4360.16	3819.06	4345.88	4647.7	4039.24	4317.94	5110.2	5073.35	4460.2	3861.01	0	0	0	3824.19	5701.52	5570.51		0.208285
32	Prostaglandin A2	C05953	Fatty acids / Eicosanoids / Prostaglandins	333.207	3.17205	-	604843	22308.4	1714564	331736	11096820	846626	1376.39	227632	1795.62	211438	502802	245837	3167.41	366105	2712304	331520	2826.01	533497	1774.07	161997	8913.66	1341.13	2132.67	0	0	0	824368	879448	836655		0.0341442
33	Prostaglandin E1	C04741	Fatty acids / Eicosanoids / Prostaglandins	353.233	2.68096	-	2501.18	1325.53	0	479.396	4275.77	626.101	1069.09	606.191	1268.74	1454.36	1283.18	4913.21	920.168	1582.59	1027.44	747.342	1380.08	710.716	1647.51	869.411	798.164	1087.95	3309.22	0	0	0	2033.98	1649.46	2375.26		0.179799
34	13,14-dihydro-15-keto Prostaglandin E2	PG4	Fatty acids / Eicosanoids / Prostaglandins	351.218	3.243	-	1318.89	2248.54	1664.47	846.702	7868.65	5183.29	4083.08	1393.15	3212.76	1733.96	1986.19	1337.46	1330.15	2631.57	1511.67	1812.87	2627.33	835.092	0	1716.32	12075.5	2769.26	2703.03	248.471	0	0	3692.86	6192.86	5840.68		0.258143
35	LPA(16:0)	LPA2	Lysophosphatidic acids	409.239	7.15431	-	92698.3	183884	214821	73312.2	104083	118159	104643	78966.6	13968.2	193108	254527	50806	53708.9	138521	14860.1	26113.8	22088.8	135025	19873.3	121701	146207	48419.2	162147	7969.15	7474.71	8803.24	22749.4	27109.3	32968.4		0.185728
36	LPA(16:1)	LPA3	Lysophosphatidic acids	407.222	6.181	-	10999.1	11311.1	10629.2	9669.48	14390.2	9936.64	12453.3	11170.1	8565.73	9371.56	34919	9857.58	8222.74	13940.7	6088.13	9880.51	10528.9	9205.32	11053.6	14344	13652.4	12591.6	13753.7	7697.41	7295.69	5956.55	10363.8	9449.99	10194.9		0.0486087
37	LPA(18:0)	LPA6	Lysophosphatidic acids	437.264	8.15598	-	36828.7	13107.2	11659.8	10994.9	123048	71293.9	0	6234.15	13813.7	12041.2	26461.2	13149.7	8382.81	6486.02	16082	73284.4	15471.5	52576.4	8036.32	85905.5	4940.06	14431.8	73428.2	10161.7	11157.6	9220.32	15527.9	11530.3	18578.5		0.232357
38	LPA(18:1)	LPA7	Lysophosphatidic acids	435.249	7.19383	-	31681	56541.1	71067.5	22717.2	54702.9	39894.1	65753.6	27101.5	2852.71	54431.3	112830	12695.8	11483.2	48404	2818.46	4902.78	37258	36311.6	4621.87	51212.7	43998	16559.2	42371.4	528.747	918.895	0	16840.3	18424.4	23848.7		0.186525
39	LPA(18:2)	LPA8	Lysophosphatidic acids	433.236	6.37481	-	136807	238743	241739	69439.9	149915	157654	354458	110845	20079.2	162835	995068	83654.7	52560	220828	20503.7	39930	262016	191182	36401.5	275035	264475	139266	134582	0	0	0	110804	133105	150480		0.151286
40	LPA(20:4)	LPA9	Lysophosphatidic acids	457.237	6.31679	-	68374.6	154310	361906	80905.6	82771.6	76972.7	133787	54885	8424	90949.2	503222	27771	32484.9	94859.4	9693.25	20187.8	91582.1	138740	18524.2	130868	127515	75923.5	103054	276.903	420.37	605.548	82937.3	98370.8	109044		0.135616
41	LPA(22:6)	LPA10	Lysophosphatidic acids	481.236	6.17113	-	6435.68	17171.9	18598.4	9748.51	19219.8	15767.3	26821.4	9710.61	1481.45	10585.3	29321.2	3796.32	2305.41	11553.2	1350.64	3534.66	33617.7	18367.5	3917.93	18806.6	10364	15462.8	17230.8	0	0	0	9296.2	10083	13284.8		0.194033
42	Taurodeoxycholic acid	C05463	Bile acids	498.29	3.89134	-	733664	11790.9	361198	405534	326071	343385	303664	79826.6	421922	139144	1479784	326057	39374.8	422879	659284	75297.6	1228860	575836	221182	390720	447877	984005	61327.8	0	0	0	380351	432506	455694		0.0912585
43	Taurochenodeoxycholic acid	C05465	Bile acids	498.29	3.68795	-	5353836	142216	513599	395474	452870	439346	965481	322603	545946	117819	1032423	536206	53566.1	902282	661289	60798.2	2001200	751742	261103	764350	961426	1004197	60467.5	1267.21	973.478	1068.93	715895	676582	807130		0.0913429
44	Tauroursodeoxycholic acid	C16868	Bile acids	498.288	2.61368	-	44178.4	13706.4	12470.2	13936.3	15152.7	20464	31933.9	19228.1	29587	11038.2	48278.4	18310.6	9264.03	21803.9	16081.2	16985.3	31399.8	19429.6	15630.8	13403	26465.2	18990.5	13364.2	0	0	0	23174	27275.2	27847.5		0.0976738
45	Taurocholic acid	C05122	Bile acids	514.284	2.97423	-	4673348	35876.1	109527	67621.2	109790	137500	177408	144463	192612	48763.4	1016418	143531	31316.5	341634	389518	51822.7	802682	432401	99318.6	376914	749120	1033402	45375.4	4510.5	5120.58	4590.56	341152	335441	339287		0.00860064
46	Taurolithocholic acid	C02592	Bile acids	482.294	4.53071	-	59708.2	42029.8	64442	53415.8	60466.1	52301.1	58556.9	46085.8	38063.5	44285.3	92992.8	58002.2	33431.4	55676.2	89157.5	56287.2	88837.2	64199.2	55820	42129.9	68847.8	44073.8	51951.5	0	0	0	56544.5	69975.8	75013.8		0.142118
47	Cholic acid	C00695	Bile acids	407.281	3.89687	-	432024	262316	58132.1	27949.1	80688.7	4492424	107131	141544	2758073	570802	303041	102540	974783	1418370	133301	2504784	148426	208555	121326	352489	92345.6	117784	93303.1	1968.69	2025.43	1964.04	665181	737233	821578		0.105592
48	Deoxycholic acid	C04483	Bile acids	391.287	5.29537	-	270544	216002	644267	1126396	1043871	4420130	1394206	254020	2933846	1917921	2883423	1143379	687095	2305441	1189973	5730120	1174542	2838360	1942296	575219	1527893	1453572	1536074	0	0	65741.4	1521826	1548070	1691735		0.0576276
49	Chenodeoxycholic acid	C02528	Bile acids	391.287	5.11021	-	246696	341668	84716.3	77521.9	118315	2183932	690790	160836	1643767	270180	618915	176296	348330	989116	127090	1472425	147276	1099572	225602	161822	203969	166922	90680.9	59436.9	0	0	544626	571524	599724		0.0481705
50	Ursodeoxycholic acid	C07880	Bile acids	391.287	3.85041	-	44595.1	129768	246156	127316	324132	315710	218237	81597.5	428230	242179	289535	115612	56419.7	243905	238840	773114	83935.2	247277	137611	120584	147381	62930.9	51310.4	28395.6	27458	29144.9	197024	204744	228636		0.0784303
51	Glycocholic acid	C01921	Bile acids	464.302	2.83419	-	20740270	175494	354781	362815	276232	435069	1026537	654374	2023307	436850	2693762	704099	150136	2521630	1762783	539243	4120491	1321901	708521	2854058	2713611	4361764	169950	0	0	0	1483807	1620231	1688970		0.0653613
52	Glycochenodeoxycholic acid	C05466	Bile acids	448.307	3.60581	-	26920450	2566312	3129567	2743464	2144194	3324235	6256526	2039188	7198924	2914899	4625056	4439058	709711	15211480	5577302	815083	11521670	4105409	2427143	6705298	6127414	4628394	465429	820.882	869.103	1417.78	4774440	5175788	5595078		0.0791914
53	Sphingosine 1-phosphate	C06124	Sphingosines / ceramides	378.242	6.62427	-	39883.1	43581.4	86805.8	47770.7	69584.5	64859.8	76375.1	21587.1	23103.8	56436.3	60529	17944.8	18397.6	75860.6	42651.6	131210	48069.9	82695.7	78853	54126.3	73539.6	28560.5	84380.5	0	0	0	45772.5	59069.1	75971.6		0.251122
54	Ceramide	C00195	Sphingosines / ceramides	325.266	5.58543	-	46230.7	47396.2	48552.5	47399.9	56306.2	51364.2	54177.2	47561.3	45640.9	49111.9	56142.8	55889.9	40764.9	53758.8	50470.1	57787.8	44341.1	48658.2	53142.8	42684.3	54879.2	46041.3	53273.2	0	0	0	56711.6	55083.2	59284.8		0.0371476
55	Ceramide 1-phosphate	C02960	Sphingosines / ceramides	405.223	9.38579	-	271628	225598	286241	217427	339038	336593	294702	299524	266104	171358	239606	297216	219847	293514	231516	274621	294222	307186	171984	258962	273276	272043	342565	0	0	81833.7	294221	297362	293402		0.00708712
56	Sphingomyelin	C00550	Sphingosines / ceramides	491.322	9.59234	-	281338	261085	317226	263377	283464	317308	280246	270282	281762	244695	282278	241367	244569	295839	255509	281624	286130	240487	180705	315816	279566	319696	361324	18811.3	0	0	299861	320001	292144		0.0473119
